# Supplementary material for: μ-3-Thienylmalonato-κ2 O 1:O 3-bis­[triphenyl­tin(IV)]
Source: Acta Crystallogr Sect E Struct Rep Online. 2008 Sep 24;64(Pt 10):m1316. doi: 10.1107/S1600536808030043 (PMC2959414; doi:10.1107/S1600536808030043)
Supplement: Supplementary file 1 [file e-64-m1316-sup1.cif]

##############################################################################
###                                                                        ###
###        Electronic paper (Acta Crystallographica Section E)             ###
###                                                                        ###
##############################################################################
#                                                                            #
# This CIF contains the data in a paper accepted for publication in Acta     #
# Crystallographica Section E. It conforms to the requirements of Notes      #
# for Authors for Section E, and has been peer reviewed under the auspices   #
# of the IUCr Commission on Journals.                                        #
#                                                                            #
# Full details of the Crystallographic Information File format               #
# are given in the paper "The Crystallographic Information File (CIF):       #
# a New Standard Archive File for Crystallography" by S. R. Hall, F. H.      #
# Allen and I. D. Brown [Acta Cryst. (1991), A47, 655-685].                  #
#                                                                            #
# The current version of the core CIF dictionary is obtainable from          #
# ftp://ftp.iucr.org/pub/cif_core.dic. The current version number is 2.4.    #
#                                                                            #
# Software is freely available for graphical display of the structure(s) in  #
# this CIF.  For information consult the CIF home page http://www.iucr.org/  #
# cif/home.html                                                              #
#                                                                            #
# This file may be used for bona fide research purposes within the           #
# scientific community so long as proper attribution is given to the journal # 
# article from which it was obtained.                                        #
#                                                                            #
##############################################################################
                                             
data_I
_audit_creation_method     SHELXL-97
_chemical_name_systematic
;
\m-3-Thienylmalonato-\k^2^O^1^:O^3^-bis[triphenyltin(IV)]
;
_chemical_name_common     ?
_chemical_formula_moiety     'C43 H34 O4 S Sn2'
_chemical_formula_sum     'C43 H34 O4 S Sn2'
_chemical_formula_iupac     '[Sn2 (C6 H5)6 (C7 H4 O4 S)]'
_chemical_formula_weight     884.14
_chemical_melting_point     ?
_symmetry_cell_setting     Monoclinic
_symmetry_space_group_name_H-M     'P 21/c'
_symmetry_space_group_name_Hall     '-P 2ybc'
loop_
    _symmetry_equiv_pos_as_xyz
    'x, y, z'
    '-x, y+1/2, -z+1/2'
    '-x, -y, -z'
    'x, -y-1/2, z-1/2'
_cell_length_a     11.7260(13)
_cell_length_b     21.905(2)
_cell_length_c     30.194(3)
_cell_angle_alpha     90.00
_cell_angle_beta     93.542(2)
_cell_angle_gamma     90.00
_cell_volume     7740.9(15)
_cell_formula_units_Z     8
_cell_measurement_reflns_used     7272
_cell_measurement_theta_min     2.230
_cell_measurement_theta_max     25.284
_cell_measurement_temperature     298(2)
_exptl_crystal_description     block
_exptl_crystal_colour     colorless
_exptl_crystal_size_max     0.28
_exptl_crystal_size_mid     0.12
_exptl_crystal_size_min     0.09
_exptl_crystal_density_diffrn     1.517
_exptl_crystal_density_meas     ?
_exptl_crystal_density_method     'not measured'
_exptl_crystal_F_000     3520
_exptl_absorpt_coefficient_mu     1.385
_exptl_absorpt_correction_type     multi-scan
_exptl_absorpt_process_details     '(SADABS; Sheldrick, 1996)'
_exptl_absorpt_correction_T_min     0.6978
_exptl_absorpt_correction_T_max     0.8855
_exptl_special_details
;
(yield 79%; m.p. 457--459 K). Analysis calculated (%) for C~43~H~34~O~4~SSn~2~
(Mr = 884.14): C, 58.36; H, 3.85. found: C, 58.39; H, 3.91.
;
_diffrn_ambient_temperature     298(2)
_diffrn_radiation_type     MoK\a
_diffrn_radiation_wavelength     0.71073
_diffrn_radiation_source     'fine-focus sealed tube'
_diffrn_radiation_monochromator     graphite
_diffrn_measurement_device_type     'Siemens SMART CCD area-detector'
_diffrn_measurement_method     '\f and \w'
_diffrn_detector_area_resol_mean     ?
_diffrn_reflns_number     38418
_diffrn_reflns_av_R_equivalents     0.0596
_diffrn_reflns_av_sigmaI/netI     0.0796
_diffrn_reflns_theta_min     1.35
_diffrn_reflns_theta_max     25.01
_diffrn_reflns_theta_full     25.01
_diffrn_measured_fraction_theta_max     0.995
_diffrn_measured_fraction_theta_full     0.995
_diffrn_reflns_limit_h_min     -13
_diffrn_reflns_limit_h_max     13
_diffrn_reflns_limit_k_min     -26
_diffrn_reflns_limit_k_max     22
_diffrn_reflns_limit_l_min     -35
_diffrn_reflns_limit_l_max     35
_diffrn_standards_number     ?
_diffrn_standards_interval_count     ?
_diffrn_standards_interval_time     ?
_diffrn_standards_decay_%     ?
_refine_special_details
;
Refinement of <i>F</i>^2^ against ALL reflections. The weighted <i>R</i>-factor
<i>wR</i> and goodness of fit <i>S</i> are based on <i>F</i>^2^, conventional
<i>R</i>-factors <i>R</i> are based on <i>F</i>, with <i>F</i> set to zero for
negative <i>F</i>^2^. The threshold expression of <i>F</i>^2^ >
\s(<i>F</i>^2^) is used only for calculating <i>R</i>-factors(gt) <i>etc</i>.
and is not relevant to the choice of reflections for refinement.
<i>R</i>-factors based on <i>F</i>^2^ are statistically about twice as large
as those based on <i>F</i>, and <i>R</i>- factors based on ALL data will be
even larger.
;
_reflns_number_total     13563
_reflns_number_gt     7274
_reflns_threshold_expression     I>2\s(I)
_refine_ls_structure_factor_coef     Fsqd
_refine_ls_matrix_type     full
_refine_ls_R_factor_all     0.1234
_refine_ls_R_factor_gt     0.0533
_refine_ls_wR_factor_gt     0.0965
_refine_ls_wR_factor_ref     0.1309
_refine_ls_goodness_of_fit_ref     1.002
_refine_ls_restrained_S_all     1.002
_refine_ls_number_reflns     13563
_refine_ls_number_parameters     901
_refine_ls_number_restraints     0
_refine_ls_hydrogen_treatment     constr
_refine_ls_weighting_scheme     calc
_refine_ls_weighting_details
        'calc w=1/[\s^2^(Fo^2^)+(0.0258P)^2^+39.3987P] where P=(Fo^2^+2Fc^2^)/3'
_atom_sites_solution_hydrogens     geom
_atom_sites_solution_primary     direct
_atom_sites_solution_secondary     difmap
_refine_ls_shift/su_max     0.001
_refine_ls_shift/su_mean     0.000
_refine_diff_density_max     1.339
_refine_diff_density_min     -0.967
_refine_ls_extinction_method     none
_refine_ls_extinction_coef     ?
loop_
    _atom_type_symbol
    _atom_type_description
    _atom_type_scat_dispersion_real
    _atom_type_scat_dispersion_imag
    _atom_type_scat_source
    'C' 'C' 0.0033 0.0016
                         'International Tables Vol C Tables 4.2.6.8 and 6.1.1.4'
    'H' 'H' 0.0000 0.0000
                         'International Tables Vol C Tables 4.2.6.8 and 6.1.1.4'
    'S' 'S' 0.1246 0.1234
                         'International Tables Vol C Tables 4.2.6.8 and 6.1.1.4'
    'O' 'O' 0.0106 0.0060
                         'International Tables Vol C Tables 4.2.6.8 and 6.1.1.4'
    'Sn' 'Sn' -0.6537 1.4246
                         'International Tables Vol C Tables 4.2.6.8 and 6.1.1.4'
_computing_data_collection     'SMART (Siemens, 1996)'
_computing_cell_refinement     'SAINT (Siemens, 1996)'
_computing_data_reduction     'SAINT (Siemens, 1996)'
_computing_structure_solution     'SHELXS97 (Sheldrick, 2008)'
_computing_structure_refinement     'SHELXL97 (Sheldrick, 2008)'
_computing_molecular_graphics     'SHELXTL (Sheldrick, 2008)'
_computing_publication_material     'SHELXTL (Sheldrick, 2008)'
loop_
    _atom_site_type_symbol
    _atom_site_label
    _atom_site_fract_x
    _atom_site_fract_y
    _atom_site_fract_z
    _atom_site_U_iso_or_equiv
    _atom_site_adp_type
    _atom_site_calc_flag
    _atom_site_refinement_flags
    _atom_site_occupancy
    _atom_site_disorder_assembly
    _atom_site_disorder_group
    Sn Sn1 0.39291(5) 0.30434(3) 0.61869(2) 0.05001(18) Uani d . 1 . .
    Sn Sn2 0.41501(5) 0.03143(3) 0.64260(2) 0.04940(18) Uani d . 1 . .
    Sn Sn3 0.10235(5) 0.32048(3) 0.853860(19) 0.04442(16) Uani d . 1 . .
    Sn Sn4 0.10269(5) 0.04933(3) 0.88023(2) 0.05154(18) Uani d . 1 . .
    O O1 0.3586(5) 0.2391(3) 0.66425(18) 0.0508(15) Uani d . 1 . .
    O O2 0.5313(5) 0.2599(3) 0.69523(19) 0.0593(17) Uani d . 1 . .
    O O3 0.4656(5) 0.1078(2) 0.67798(18) 0.0515(15) Uani d . 1 . .
    O O4 0.3042(5) 0.0936(3) 0.7099(2) 0.0593(17) Uani d . 1 . .
    O O5 0.0474(5) 0.2441(2) 0.81836(18) 0.0503(15) Uani d . 1 . .
    O O6 0.2080(5) 0.2566(3) 0.7854(2) 0.0599(17) Uani d . 1 . .
    O O7 0.1441(5) 0.1130(2) 0.83390(19) 0.0537(15) Uani d . 1 . .
    O O8 -0.0279(5) 0.0942(3) 0.80156(19) 0.0584(16) Uani d . 1 . .
    S S1 0.5913(2) 0.17744(13) 0.84609(9) 0.0750(8) Uani d . 1 . .
    S S2 -0.0752(3) 0.17549(15) 0.64976(9) 0.0894(10) Uani d . 1 . .
    C C1 0.4773(8) 0.1876(4) 0.8099(3) 0.053(2) Uani d . 1 . .
    H H1 0.4056 0.1993 0.8184 0.063 Uiso calc R 1 . .
    C C2 0.5009(7) 0.1769(4) 0.7671(3) 0.045(2) Uani d . 1 . .
    C C3 0.6167(7) 0.1589(4) 0.7647(3) 0.054(2) Uani d . 1 . .
    H H3 0.6492 0.1487 0.7384 0.065 Uiso calc R 1 . .
    C C4 0.6769(7) 0.1581(4) 0.8065(3) 0.054(2) Uani d . 1 . .
    H H4 0.7538 0.1481 0.8114 0.065 Uiso calc R 1 . .
    C C5 0.4419(8) 0.2319(4) 0.6948(3) 0.043(2) Uani d . 1 . .
    C C6 0.4124(7) 0.1840(4) 0.7290(2) 0.042(2) Uani d . 1 . .
    H H6 0.3412 0.1970 0.7415 0.051 Uiso calc R 1 . .
    C C7 0.3878(8) 0.1243(4) 0.7051(3) 0.044(2) Uani d . 1 . .
    C C8 0.4121(8) 0.3911(4) 0.6478(3) 0.053(2) Uani d . 1 . .
    C C9 0.5083(8) 0.4063(4) 0.6741(3) 0.065(3) Uani d . 1 . .
    H H9 0.5636 0.3766 0.6807 0.078 Uiso calc R 1 . .
    C C10 0.5245(9) 0.4650(4) 0.6912(3) 0.065(3) Uani d . 1 . .
    H H10 0.5904 0.4745 0.7086 0.078 Uiso calc R 1 . .
    C C11 0.4423(9) 0.5087(5) 0.6822(3) 0.069(3) Uani d . 1 . .
    H H11 0.4515 0.5476 0.6942 0.082 Uiso calc R 1 . .
    C C12 0.3465(9) 0.4951(5) 0.6555(3) 0.071(3) Uani d . 1 . .
    H H12 0.2913 0.5248 0.6489 0.085 Uiso calc R 1 . .
    C C13 0.3332(8) 0.4365(5) 0.6385(3) 0.066(3) Uani d . 1 . .
    H H13 0.2687 0.4276 0.6201 0.080 Uiso calc R 1 . .
    C C14 0.2416(7) 0.2975(4) 0.5780(3) 0.054(2) Uani d . 1 . .
    C C15 0.1361(9) 0.3088(5) 0.5937(3) 0.079(3) Uani d . 1 . .
    H H15 0.1321 0.3170 0.6238 0.095 Uiso calc R 1 . .
    C C16 0.0358(9) 0.3085(6) 0.5673(4) 0.095(4) Uani d . 1 . .
    H H16 -0.0337 0.3159 0.5795 0.114 Uiso calc R 1 . .
    C C17 0.0401(9) 0.2973(5) 0.5232(4) 0.084(3) Uani d . 1 . .
    H H17 -0.0265 0.2985 0.5048 0.101 Uiso calc R 1 . .
    C C18 0.1410(10) 0.2844(5) 0.5060(3) 0.082(3) Uani d . 1 . .
    H H18 0.1440 0.2761 0.4759 0.098 Uiso calc R 1 . .
    C C19 0.2405(9) 0.2838(5) 0.5337(3) 0.071(3) Uani d . 1 . .
    H H19 0.3090 0.2737 0.5216 0.086 Uiso calc R 1 . .
    C C20 0.5382(8) 0.2743(5) 0.5870(3) 0.062(3) Uani d . 1 . .
    C C21 0.6127(9) 0.3166(6) 0.5715(3) 0.080(3) Uani d . 1 . .
    H H21 0.5962 0.3579 0.5741 0.096 Uiso calc R 1 . .
    C C22 0.7099(11) 0.2995(7) 0.5524(4) 0.095(4) Uani d . 1 . .
    H H22 0.7581 0.3287 0.5413 0.114 Uiso calc R 1 . .
    C C23 0.7352(11) 0.2401(8) 0.5499(4) 0.099(4) Uani d . 1 . .
    H H23 0.8022 0.2286 0.5371 0.119 Uiso calc R 1 . .
    C C24 0.5664(10) 0.2138(6) 0.5845(4) 0.086(3) Uani d . 1 . .
    H H24 0.5190 0.1843 0.5956 0.103 Uiso calc R 1 . .
    C C25 0.6672(11) 0.1966(6) 0.5651(4) 0.099(4) Uani d . 1 . .
    H H25 0.6865 0.1556 0.5627 0.119 Uiso calc R 1 . .
    C C26 0.3880(9) -0.0466(4) 0.6816(3) 0.062(3) Uani d . 1 . .
    C C27 0.2886(11) -0.0522(5) 0.7042(3) 0.079(3) Uani d . 1 . .
    H H27 0.2365 -0.0201 0.7037 0.095 Uiso calc R 1 . .
    C C28 0.2664(11) -0.1052(6) 0.7274(4) 0.090(4) Uani d . 1 . .
    H H28 0.2008 -0.1088 0.7430 0.108 Uiso calc R 1 . .
    C C29 0.3427(14) -0.1514(6) 0.7268(4) 0.096(4) Uani d . 1 . .
    H H29 0.3270 -0.1872 0.7418 0.115 Uiso calc R 1 . .
    C C30 0.4383(13) -0.1485(5) 0.7060(4) 0.094(4) Uani d . 1 . .
    H H30 0.4885 -0.1814 0.7071 0.113 Uiso calc R 1 . .
    C C31 0.4644(10) -0.0952(5) 0.6820(4) 0.084(4) Uani d . 1 . .
    H H31 0.5311 -0.0928 0.6669 0.101 Uiso calc R 1 . .
    C C32 0.5612(8) 0.0244(5) 0.6053(3) 0.065(3) Uani d . 1 . .
    C C33 0.6702(9) 0.0344(5) 0.6222(3) 0.076(3) Uani d . 1 . .
    H H33 0.6817 0.0450 0.6520 0.091 Uiso calc R 1 . .
    C C34 0.7640(10) 0.0294(5) 0.5969(4) 0.086(3) Uani d . 1 . .
    H H34 0.8365 0.0375 0.6099 0.103 Uiso calc R 1 . .
    C C35 0.7529(11) 0.0136(6) 0.5551(4) 0.100(4) Uani d . 1 . .
    H H35 0.8151 0.0140 0.5374 0.119 Uiso calc R 1 . .
    C C36 0.6488(12) -0.0032(7) 0.5385(4) 0.111(5) Uani d . 1 . .
    H H36 0.6412 -0.0200 0.5102 0.133 Uiso calc R 1 . .
    C C37 0.5521(11) 0.0036(6) 0.5624(4) 0.104(4) Uani d . 1 . .
    H H37 0.4806 -0.0061 0.5492 0.124 Uiso calc R 1 . .
    C C38 0.2677(8) 0.0548(4) 0.6027(3) 0.061(3) Uani d . 1 . .
    C C39 0.1886(10) 0.0093(5) 0.5918(4) 0.087(4) Uani d . 1 . .
    H H39 0.2013 -0.0301 0.6024 0.105 Uiso calc R 1 . .
    C C40 0.0909(10) 0.0220(6) 0.5654(4) 0.103(4) Uani d . 1 . .
    H H40 0.0401 -0.0092 0.5571 0.124 Uiso calc R 1 . .
    C C41 0.0691(10) 0.0800(6) 0.5517(4) 0.101(4) Uani d . 1 . .
    H H41 0.0021 0.0885 0.5348 0.121 Uiso calc R 1 . .
    C C42 0.1414(11) 0.1242(6) 0.5621(4) 0.106(4) Uani d . 1 . .
    H H42 0.1258 0.1637 0.5520 0.127 Uiso calc R 1 . .
    C C43 0.2423(10) 0.1123(5) 0.5883(4) 0.095(4) Uani d . 1 . .
    H H43 0.2923 0.1442 0.5958 0.114 Uiso calc R 1 . .
    C C44 -0.1627(8) 0.1929(4) 0.6886(3) 0.060(3) Uani d . 1 . .
    H H44 -0.2397 0.2024 0.6835 0.072 Uiso calc R 1 . .
    C C45 -0.1034(8) 0.1912(4) 0.7308(3) 0.058(2) Uani d . 1 . .
    H H45 -0.1369 0.2010 0.7570 0.070 Uiso calc R 1 . .
    C C46 0.0129(7) 0.1731(4) 0.7290(3) 0.046(2) Uani d . 1 . .
    C C47 0.0377(8) 0.1639(4) 0.6870(3) 0.061(3) Uani d . 1 . .
    H H47 0.1098 0.1523 0.6789 0.073 Uiso calc R 1 . .
    C C48 0.1238(8) 0.2275(4) 0.7913(3) 0.046(2) Uani d . 1 . .
    C C49 0.0963(7) 0.1663(3) 0.7679(2) 0.0404(19) Uani d . 1 . .
    H H49 0.1677 0.1517 0.7564 0.048 Uiso calc R 1 . .
    C C50 0.0639(8) 0.1212(4) 0.8024(3) 0.047(2) Uani d . 1 . .
    C C51 0.2515(8) 0.2955(4) 0.8928(3) 0.052(2) Uani d . 1 . .
    C C52 0.2867(8) 0.2356(4) 0.8996(3) 0.059(3) Uani d . 1 . .
    H H52 0.2433 0.2042 0.8863 0.071 Uiso calc R 1 . .
    C C53 0.3825(9) 0.2215(5) 0.9249(3) 0.072(3) Uani d . 1 . .
    H H53 0.4046 0.1809 0.9282 0.086 Uiso calc R 1 . .
    C C54 0.4463(9) 0.2658(6) 0.9454(4) 0.081(3) Uani d . 1 . .
    H H54 0.5111 0.2557 0.9632 0.097 Uiso calc R 1 . .
    C C55 0.4152(10) 0.3253(6) 0.9398(4) 0.092(4) Uani d . 1 . .
    H H55 0.4592 0.3559 0.9536 0.110 Uiso calc R 1 . .
    C C56 0.3172(10) 0.3405(5) 0.9133(4) 0.083(3) Uani d . 1 . .
    H H56 0.2964 0.3812 0.9095 0.099 Uiso calc R 1 . .
    C C57 -0.0445(8) 0.3288(4) 0.8908(3) 0.055(2) Uani d . 1 . .
    C C58 -0.0347(9) 0.3431(5) 0.9352(3) 0.074(3) Uani d . 1 . .
    H H58 0.0371 0.3485 0.9495 0.089 Uiso calc R 1 . .
    C C59 -0.1323(10) 0.3495(5) 0.9589(4) 0.089(4) Uani d . 1 . .
    H H59 -0.1251 0.3590 0.9890 0.106 Uiso calc R 1 . .
    C C60 -0.2371(10) 0.3421(5) 0.9387(4) 0.075(3) Uani d . 1 . .
    H H60 -0.3016 0.3476 0.9546 0.090 Uiso calc R 1 . .
    C C61 -0.2486(8) 0.3268(4) 0.8960(3) 0.065(3) Uani d . 1 . .
    H H61 -0.3209 0.3208 0.8823 0.078 Uiso calc R 1 . .
    C C62 -0.1539(8) 0.3201(4) 0.8726(3) 0.061(3) Uani d . 1 . .
    H H62 -0.1635 0.3092 0.8428 0.073 Uiso calc R 1 . .
    C C63 0.1263(8) 0.3989(4) 0.8153(3) 0.053(2) Uani d . 1 . .
    C C64 0.0494(9) 0.4468(4) 0.8156(3) 0.069(3) Uani d . 1 . .
    H H64 -0.0165 0.4432 0.8311 0.083 Uiso calc R 1 . .
    C C65 0.0715(11) 0.5012(5) 0.7924(4) 0.083(4) Uani d . 1 . .
    H H65 0.0197 0.5334 0.7920 0.100 Uiso calc R 1 . .
    C C66 0.1685(12) 0.5059(5) 0.7709(4) 0.085(4) Uani d . 1 . .
    H H66 0.1828 0.5419 0.7559 0.102 Uiso calc R 1 . .
    C C67 0.2468(10) 0.4594(5) 0.7705(3) 0.080(3) Uani d . 1 . .
    H H67 0.3136 0.4639 0.7557 0.096 Uiso calc R 1 . .
    C C68 0.2243(9) 0.4058(4) 0.7924(3) 0.066(3) Uani d . 1 . .
    H H68 0.2759 0.3737 0.7918 0.079 Uiso calc R 1 . .
    C C69 0.2540(8) 0.0566(4) 0.9221(3) 0.053(2) Uani d . 1 . .
    C C70 0.3611(9) 0.0471(4) 0.9062(3) 0.068(3) Uani d . 1 . .
    H H70 0.3664 0.0379 0.8764 0.082 Uiso calc R 1 . .
    C C71 0.4600(10) 0.0507(5) 0.9332(4) 0.081(3) Uani d . 1 . .
    H H71 0.5307 0.0433 0.9219 0.097 Uiso calc R 1 . .
    C C72 0.4522(10) 0.0654(5) 0.9767(4) 0.075(3) Uani d . 1 . .
    H H72 0.5186 0.0690 0.9951 0.089 Uiso calc R 1 . .
    C C73 0.3510(10) 0.0746(5) 0.9936(3) 0.073(3) Uani d . 1 . .
    H H73 0.3476 0.0840 1.0235 0.087 Uiso calc R 1 . .
    C C74 0.2491(9) 0.0702(4) 0.9664(3) 0.068(3) Uani d . 1 . .
    H H74 0.1789 0.0765 0.9783 0.082 Uiso calc R 1 . .
    C C75 -0.0419(8) 0.0825(4) 0.9111(3) 0.056(2) Uani d . 1 . .
    C C76 -0.1048(9) 0.0454(5) 0.9364(3) 0.077(3) Uani d . 1 . .
    H H76 -0.0823 0.0051 0.9409 0.092 Uiso calc R 1 . .
    C C77 -0.2021(10) 0.0667(6) 0.9558(4) 0.085(3) Uani d . 1 . .
    H H77 -0.2439 0.0409 0.9732 0.102 Uiso calc R 1 . .
    C C78 -0.2353(9) 0.1261(5) 0.9489(4) 0.077(3) Uani d . 1 . .
    H H78 -0.3008 0.1407 0.9612 0.092 Uiso calc R 1 . .
    C C79 -0.1733(9) 0.1631(5) 0.9244(3) 0.069(3) Uani d . 1 . .
    H H79 -0.1951 0.2037 0.9205 0.083 Uiso calc R 1 . .
    C C80 -0.0795(8) 0.1423(4) 0.9055(3) 0.060(3) Uani d . 1 . .
    H H80 -0.0389 0.1687 0.8882 0.072 Uiso calc R 1 . .
    C C81 0.0827(8) -0.0379(4) 0.8509(3) 0.054(2) Uani d . 1 . .
    C C82 0.1691(9) -0.0810(4) 0.8576(3) 0.068(3) Uani d . 1 . .
    H H82 0.2363 -0.0717 0.8741 0.082 Uiso calc R 1 . .
    C C83 0.1517(10) -0.1390(5) 0.8386(4) 0.075(3) Uani d . 1 . .
    H H83 0.2079 -0.1687 0.8429 0.090 Uiso calc R 1 . .
    C C84 0.0546(10) -0.1522(4) 0.8141(3) 0.070(3) Uani d . 1 . .
    H H84 0.0451 -0.1908 0.8015 0.085 Uiso calc R 1 . .
    C C85 -0.0295(9) -0.1097(4) 0.8077(3) 0.067(3) Uani d . 1 . .
    H H85 -0.0967 -0.1192 0.7912 0.081 Uiso calc R 1 . .
    C C86 -0.0144(9) -0.0527(4) 0.8258(3) 0.061(3) Uani d . 1 . .
    H H86 -0.0713 -0.0235 0.8209 0.073 Uiso calc R 1 . .
loop_
    _atom_site_aniso_label
    _atom_site_aniso_U_11
    _atom_site_aniso_U_22
    _atom_site_aniso_U_33
    _atom_site_aniso_U_12
    _atom_site_aniso_U_13
    _atom_site_aniso_U_23
    Sn1 0.0461(4) 0.0518(4) 0.0514(4) -0.0034(3) -0.0022(3) 0.0055(3)
    Sn2 0.0507(4) 0.0455(4) 0.0509(4) 0.0031(3) -0.0063(3) -0.0037(3)
    Sn3 0.0490(4) 0.0388(3) 0.0452(3) -0.0016(3) 0.0008(3) 0.0009(3)
    Sn4 0.0538(4) 0.0426(4) 0.0575(4) 0.0015(3) -0.0018(3) 0.0045(3)
    O1 0.047(4) 0.059(4) 0.045(4) -0.001(3) -0.003(3) 0.007(3)
    O2 0.060(4) 0.059(4) 0.059(4) -0.015(3) -0.001(3) 0.012(3)
    O3 0.049(4) 0.053(4) 0.053(4) -0.004(3) 0.005(3) -0.009(3)
    O4 0.050(4) 0.051(4) 0.078(4) -0.013(3) 0.012(3) -0.004(3)
    O5 0.048(4) 0.047(4) 0.056(4) -0.002(3) 0.012(3) -0.003(3)
    O6 0.055(4) 0.057(4) 0.069(4) -0.016(3) 0.011(3) -0.007(3)
    O7 0.053(4) 0.051(4) 0.056(4) 0.001(3) -0.009(3) 0.009(3)
    O8 0.057(4) 0.055(4) 0.062(4) -0.015(3) -0.005(3) 0.010(3)
    S1 0.081(2) 0.083(2) 0.0584(16) -0.0057(16) -0.0113(15) 0.0023(15)
    S2 0.101(2) 0.103(2) 0.0601(18) -0.0093(19) -0.0237(17) -0.0006(17)
    C1 0.051(6) 0.059(6) 0.048(5) -0.004(5) 0.000(4) 0.004(5)
    C2 0.046(5) 0.043(5) 0.044(5) -0.007(4) 0.002(4) 0.000(4)
    C3 0.046(6) 0.066(6) 0.050(6) -0.003(5) 0.007(5) 0.006(5)
    C4 0.041(5) 0.061(6) 0.061(6) -0.003(4) 0.001(5) 0.016(5)
    C5 0.047(6) 0.040(5) 0.040(5) -0.004(4) 0.001(4) -0.002(4)
    C6 0.036(5) 0.052(5) 0.038(5) -0.003(4) -0.001(4) 0.000(4)
    C7 0.043(6) 0.045(5) 0.043(5) -0.002(4) -0.003(4) 0.001(4)
    C8 0.044(6) 0.062(6) 0.053(6) 0.001(5) -0.002(5) 0.005(5)
    C9 0.064(7) 0.057(7) 0.073(7) 0.000(5) -0.010(6) 0.005(5)
    C10 0.073(7) 0.056(7) 0.063(6) -0.011(6) -0.009(5) 0.004(5)
    C11 0.080(8) 0.058(7) 0.068(7) -0.005(6) 0.004(6) 0.003(5)
    C12 0.072(8) 0.060(7) 0.080(8) 0.013(6) -0.001(6) 0.007(6)
    C13 0.063(7) 0.068(7) 0.066(7) 0.002(5) -0.011(5) 0.010(6)
    C14 0.039(6) 0.078(7) 0.044(5) 0.000(5) 0.003(4) 0.008(5)
    C15 0.060(7) 0.125(10) 0.052(6) -0.002(7) -0.002(6) -0.014(6)
    C16 0.052(7) 0.146(12) 0.086(9) 0.008(7) -0.003(7) -0.013(8)
    C17 0.052(7) 0.130(10) 0.068(8) -0.005(7) -0.012(6) 0.007(7)
    C18 0.074(8) 0.122(10) 0.048(6) -0.010(7) -0.003(6) 0.005(6)
    C19 0.055(7) 0.100(8) 0.059(7) -0.007(6) 0.005(5) -0.001(6)
    C20 0.050(6) 0.080(8) 0.056(6) 0.000(6) -0.001(5) 0.006(6)
    C21 0.057(7) 0.102(9) 0.081(8) 0.002(7) 0.010(6) 0.013(7)
    C22 0.069(9) 0.128(12) 0.088(9) -0.010(8) 0.011(7) 0.016(9)
    C23 0.068(9) 0.133(13) 0.098(10) 0.007(9) 0.019(7) 0.003(10)
    C24 0.071(8) 0.100(10) 0.090(9) 0.003(7) 0.024(7) 0.003(7)
    C25 0.083(9) 0.106(10) 0.112(10) 0.018(8) 0.021(8) 0.004(8)
    C26 0.070(7) 0.043(6) 0.069(7) 0.002(5) -0.026(6) -0.001(5)
    C27 0.099(10) 0.061(7) 0.074(8) -0.015(6) -0.028(7) 0.011(6)
    C28 0.112(11) 0.076(9) 0.078(8) -0.019(8) -0.029(7) 0.011(7)
    C29 0.120(12) 0.068(9) 0.094(10) -0.021(9) -0.044(9) 0.014(7)
    C30 0.109(11) 0.064(8) 0.103(11) 0.009(8) -0.046(9) 0.006(7)
    C31 0.094(9) 0.065(8) 0.089(8) 0.001(7) -0.041(7) -0.003(7)
    C32 0.060(7) 0.082(7) 0.051(6) 0.009(5) -0.010(5) -0.020(5)
    C33 0.059(7) 0.103(9) 0.064(7) 0.007(6) -0.005(6) -0.014(6)
    C34 0.058(7) 0.117(10) 0.082(8) 0.002(7) 0.000(7) -0.014(8)
    C35 0.076(10) 0.135(12) 0.088(10) 0.003(8) 0.009(8) -0.027(9)
    C36 0.091(11) 0.171(14) 0.071(8) 0.012(10) 0.008(8) -0.033(9)
    C37 0.072(9) 0.157(13) 0.081(9) 0.011(8) -0.004(7) -0.029(8)
    C38 0.057(6) 0.059(6) 0.065(6) -0.002(5) -0.017(5) 0.001(5)
    C39 0.079(9) 0.077(8) 0.101(9) -0.004(6) -0.028(7) 0.012(7)
    C40 0.086(10) 0.097(10) 0.121(11) -0.014(8) -0.037(8) 0.014(9)
    C41 0.077(9) 0.100(10) 0.121(11) 0.000(8) -0.043(8) 0.021(9)
    C42 0.096(10) 0.085(9) 0.130(12) -0.003(8) -0.039(9) 0.029(8)
    C43 0.086(9) 0.083(9) 0.110(10) -0.010(7) -0.039(8) 0.020(7)
    C44 0.040(5) 0.074(7) 0.066(6) -0.012(5) -0.002(5) 0.016(5)
    C45 0.054(6) 0.066(6) 0.054(6) -0.011(5) 0.000(5) 0.011(5)
    C46 0.046(5) 0.050(5) 0.042(5) -0.006(4) 0.002(4) 0.003(4)
    C47 0.065(7) 0.072(7) 0.044(6) -0.004(5) -0.009(5) -0.006(5)
    C48 0.043(6) 0.046(5) 0.050(6) -0.001(4) -0.004(4) 0.006(4)
    C49 0.041(5) 0.041(5) 0.040(5) -0.004(4) 0.001(4) -0.003(4)
    C50 0.049(6) 0.042(5) 0.048(6) -0.002(4) 0.005(5) -0.005(4)
    C51 0.052(6) 0.057(6) 0.047(5) -0.003(5) -0.004(4) 0.004(5)
    C52 0.060(7) 0.058(6) 0.059(6) -0.002(5) -0.004(5) 0.010(5)
    C53 0.066(7) 0.073(7) 0.075(7) 0.008(6) -0.009(6) 0.014(6)
    C54 0.067(8) 0.091(9) 0.082(8) 0.005(7) -0.014(6) 0.025(7)
    C55 0.081(9) 0.083(9) 0.107(10) -0.019(7) -0.030(7) 0.002(7)
    C56 0.079(8) 0.069(7) 0.097(9) -0.009(6) -0.023(7) 0.008(7)
    C57 0.057(6) 0.055(6) 0.053(6) 0.000(5) -0.001(5) -0.002(5)
    C58 0.053(7) 0.103(9) 0.066(7) -0.011(6) -0.002(6) -0.015(6)
    C59 0.074(9) 0.121(10) 0.071(8) -0.009(7) 0.012(7) -0.018(7)
    C60 0.060(8) 0.090(8) 0.079(8) 0.002(6) 0.018(6) -0.007(7)
    C61 0.053(7) 0.073(7) 0.068(7) 0.004(5) -0.002(6) 0.001(6)
    C62 0.057(7) 0.075(7) 0.050(6) 0.002(5) -0.002(5) 0.000(5)
    C63 0.063(7) 0.041(5) 0.054(6) -0.007(5) -0.014(5) 0.005(4)
    C64 0.081(8) 0.050(6) 0.075(7) 0.002(5) -0.011(6) 0.006(5)
    C65 0.101(10) 0.052(7) 0.094(9) 0.002(6) -0.023(8) 0.009(6)
    C66 0.106(11) 0.060(8) 0.087(9) -0.022(7) -0.024(8) 0.024(6)
    C67 0.085(8) 0.072(8) 0.080(8) -0.022(7) -0.009(6) 0.019(6)
    C68 0.066(7) 0.059(6) 0.071(7) -0.015(5) -0.008(6) 0.020(5)
    C69 0.056(6) 0.050(6) 0.051(6) 0.012(4) -0.003(5) 0.010(5)
    C70 0.070(7) 0.077(7) 0.057(6) 0.014(6) -0.003(6) -0.008(5)
    C71 0.072(8) 0.084(8) 0.086(9) 0.018(6) -0.009(7) -0.002(7)
    C72 0.074(8) 0.075(7) 0.071(8) 0.011(6) -0.026(7) 0.006(6)
    C73 0.086(9) 0.076(7) 0.054(7) 0.007(6) -0.011(6) 0.005(5)
    C74 0.071(7) 0.073(7) 0.061(7) 0.009(6) 0.001(6) 0.010(6)
    C75 0.056(6) 0.055(6) 0.054(6) 0.000(5) -0.007(5) 0.003(5)
    C76 0.076(8) 0.066(7) 0.090(8) 0.002(6) 0.018(7) 0.017(6)
    C77 0.074(8) 0.087(9) 0.096(9) -0.010(7) 0.026(7) 0.019(7)
    C78 0.065(8) 0.086(9) 0.081(8) 0.008(6) 0.010(6) -0.003(7)
    C79 0.066(7) 0.068(7) 0.072(7) 0.011(6) 0.000(6) 0.002(6)
    C80 0.061(7) 0.052(6) 0.066(6) 0.001(5) 0.002(5) 0.002(5)
    C81 0.059(6) 0.037(5) 0.067(6) 0.000(5) 0.002(5) 0.011(5)
    C82 0.064(7) 0.061(7) 0.079(7) 0.005(5) -0.006(6) 0.005(6)
    C83 0.082(8) 0.053(7) 0.089(8) 0.010(6) 0.001(7) 0.002(6)
    C84 0.087(9) 0.046(6) 0.078(8) -0.004(6) 0.002(7) 0.002(5)
    C85 0.077(8) 0.052(6) 0.070(7) -0.005(6) -0.015(6) 0.005(5)
    C86 0.073(7) 0.047(6) 0.063(6) 0.006(5) -0.002(6) 0.012(5)
_geom_special_details
;
All e.s.d.'s (except the e.s.d. in the dihedral angle between two l.s. planes)
are estimated using the full covariance matrix. The cell e.s.d.'s are taken
into account individually in the estimation of e.s.d.'s in distances, angles
and torsion angles; correlations between e.s.d.'s in cell parameters are only
used when they are defined by crystal symmetry. An approximate (isotropic)
treatment of cell e.s.d.'s is used for estimating e.s.d.'s involving l.s.
planes.
;
loop_
    _geom_bond_atom_site_label_1
    _geom_bond_atom_site_label_2
    _geom_bond_site_symmetry_2
    _geom_bond_distance
    _geom_bond_publ_flag
    Sn1 O1 . 2.042(5) n
    Sn1 C8 . 2.099(9) n
    Sn1 C14 . 2.100(9) n
    Sn1 C20 . 2.110(10) n
    Sn2 O3 . 2.053(5) n
    Sn2 C38 . 2.107(9) n
    Sn2 C26 . 2.111(10) n
    Sn2 C32 . 2.114(10) n
    Sn3 O5 . 2.068(5) n
    Sn3 C63 . 2.105(9) n
    Sn3 C57 . 2.116(9) n
    Sn3 C51 . 2.119(9) n
    Sn4 O7 . 2.055(6) n
    Sn4 C81 . 2.113(9) n
    Sn4 C75 . 2.113(9) n
    Sn4 C69 . 2.120(9) n
    O1 C5 . 1.311(9) ?
    O2 C5 . 1.214(9) ?
    O3 C7 . 1.313(9) ?
    O4 C7 . 1.205(9) ?
    O5 C48 . 1.302(10) ?
    O6 C48 . 1.198(9) ?
    O7 C50 . 1.308(9) ?
    O8 C50 . 1.227(9) ?
    S1 C4 . 1.662(9) ?
    S1 C1 . 1.688(9) ?
    S2 C44 . 1.651(10) ?
    S2 C47 . 1.703(9) ?
    C1 C2 . 1.357(11) ?
    C1 H1 . 0.9300 ?
    C2 C3 . 1.421(11) ?
    C2 C6 . 1.511(10) ?
    C3 C4 . 1.409(11) ?
    C3 H3 . 0.9300 ?
    C4 H4 . 0.9300 ?
    C5 C6 . 1.525(11) ?
    C6 C7 . 1.512(11) ?
    C6 H6 . 0.9800 ?
    C8 C13 . 1.376(12) ?
    C8 C9 . 1.381(11) ?
    C9 C10 . 1.395(12) ?
    C9 H9 . 0.9300 ?
    C10 C11 . 1.374(13) ?
    C10 H10 . 0.9300 ?
    C11 C12 . 1.375(13) ?
    C11 H11 . 0.9300 ?
    C12 C13 . 1.387(12) ?
    C12 H12 . 0.9300 ?
    C13 H13 . 0.9300 ?
    C14 C19 . 1.371(12) ?
    C14 C15 . 1.374(12) ?
    C15 C16 . 1.380(13) ?
    C15 H15 . 0.9300 ?
    C16 C17 . 1.359(14) ?
    C16 H16 . 0.9300 ?
    C17 C18 . 1.351(14) ?
    C17 H17 . 0.9300 ?
    C18 C19 . 1.393(13) ?
    C18 H18 . 0.9300 ?
    C19 H19 . 0.9300 ?
    C20 C24 . 1.368(13) ?
    C20 C21 . 1.375(13) ?
    C21 C22 . 1.362(14) ?
    C21 H21 . 0.9300 ?
    C22 C23 . 1.338(16) ?
    C22 H22 . 0.9300 ?
    C23 C25 . 1.342(16) ?
    C23 H23 . 0.9300 ?
    C24 C25 . 1.403(15) ?
    C24 H24 . 0.9300 ?
    C25 H25 . 0.9300 ?
    C26 C31 . 1.390(13) ?
    C26 C27 . 1.392(14) ?
    C27 C28 . 1.389(14) ?
    C27 H27 . 0.9300 ?
    C28 C29 . 1.352(16) ?
    C28 H28 . 0.9300 ?
    C29 C30 . 1.318(16) ?
    C29 H29 . 0.9300 ?
    C30 C31 . 1.417(15) ?
    C30 H30 . 0.9300 ?
    C31 H31 . 0.9300 ?
    C32 C33 . 1.364(12) ?
    C32 C37 . 1.369(13) ?
    C33 C34 . 1.382(13) ?
    C33 H33 . 0.9300 ?
    C34 C35 . 1.308(14) ?
    C34 H34 . 0.9300 ?
    C35 C36 . 1.341(15) ?
    C35 H35 . 0.9300 ?
    C36 C37 . 1.391(15) ?
    C36 H36 . 0.9300 ?
    C37 H37 . 0.9300 ?
    C38 C43 . 1.360(13) ?
    C38 C39 . 1.388(13) ?
    C39 C40 . 1.383(14) ?
    C39 H39 . 0.9300 ?
    C40 C41 . 1.354(15) ?
    C40 H40 . 0.9300 ?
    C41 C42 . 1.313(15) ?
    C41 H41 . 0.9300 ?
    C42 C43 . 1.407(14) ?
    C42 H42 . 0.9300 ?
    C43 H43 . 0.9300 ?
    C44 C45 . 1.412(11) ?
    C44 H44 . 0.9300 ?
    C45 C46 . 1.424(11) ?
    C45 H45 . 0.9300 ?
    C46 C47 . 1.334(11) ?
    C46 C49 . 1.488(10) ?
    C47 H47 . 0.9300 ?
    C48 C49 . 1.539(11) ?
    C49 C50 . 1.501(11) ?
    C49 H49 . 0.9800 ?
    C51 C56 . 1.374(12) ?
    C51 C52 . 1.386(12) ?
    C52 C53 . 1.355(12) ?
    C52 H52 . 0.9300 ?
    C53 C54 . 1.352(13) ?
    C53 H53 . 0.9300 ?
    C54 C55 . 1.360(14) ?
    C54 H54 . 0.9300 ?
    C55 C56 . 1.399(13) ?
    C55 H55 . 0.9300 ?
    C56 H56 . 0.9300 ?
    C57 C58 . 1.376(12) ?
    C57 C62 . 1.377(12) ?
    C58 C59 . 1.394(13) ?
    C58 H58 . 0.9300 ?
    C59 C60 . 1.347(13) ?
    C59 H59 . 0.9300 ?
    C60 C61 . 1.328(13) ?
    C60 H60 . 0.9300 ?
    C61 C62 . 1.362(12) ?
    C61 H61 . 0.9300 ?
    C62 H62 . 0.9300 ?
    C63 C64 . 1.383(12) ?
    C63 C68 . 1.385(12) ?
    C64 C65 . 1.415(13) ?
    C64 H64 . 0.9300 ?
    C65 C66 . 1.348(15) ?
    C65 H65 . 0.9300 ?
    C66 C67 . 1.372(15) ?
    C66 H66 . 0.9300 ?
    C67 C68 . 1.381(12) ?
    C67 H67 . 0.9300 ?
    C68 H68 . 0.9300 ?
    C69 C74 . 1.375(12) ?
    C69 C70 . 1.387(12) ?
    C70 C71 . 1.377(13) ?
    C70 H70 . 0.9300 ?
    C71 C72 . 1.361(14) ?
    C71 H71 . 0.9300 ?
    C72 C73 . 1.335(13) ?
    C72 H72 . 0.9300 ?
    C73 C74 . 1.411(13) ?
    C73 H73 . 0.9300 ?
    C74 H74 . 0.9300 ?
    C75 C76 . 1.364(12) ?
    C75 C80 . 1.387(11) ?
    C76 C77 . 1.395(14) ?
    C76 H76 . 0.9300 ?
    C77 C78 . 1.371(14) ?
    C77 H77 . 0.9300 ?
    C78 C79 . 1.343(13) ?
    C78 H78 . 0.9300 ?
    C79 C80 . 1.351(12) ?
    C79 H79 . 0.9300 ?
    C80 H80 . 0.9300 ?
    C81 C86 . 1.367(12) ?
    C81 C82 . 1.390(12) ?
    C82 C83 . 1.403(12) ?
    C82 H82 . 0.9300 ?
    C83 C84 . 1.350(13) ?
    C83 H83 . 0.9300 ?
    C84 C85 . 1.363(13) ?
    C84 H84 . 0.9300 ?
    C85 C86 . 1.368(12) ?
    C85 H85 . 0.9300 ?
    C86 H86 . 0.9300 ?
loop_
    _geom_angle_atom_site_label_1
    _geom_angle_atom_site_label_2
    _geom_angle_atom_site_label_3
    _geom_angle_site_symmetry_1
    _geom_angle_site_symmetry_3
    _geom_angle
    _geom_angle_publ_flag
    O1 Sn1 C8 . . 111.8(3) n
    O1 Sn1 C14 . . 98.6(3) n
    C8 Sn1 C14 . . 112.0(4) n
    O1 Sn1 C20 . . 106.6(3) n
    C8 Sn1 C20 . . 113.8(4) n
    C14 Sn1 C20 . . 112.9(4) n
    O3 Sn2 C38 . . 107.4(3) n
    O3 Sn2 C26 . . 114.7(3) n
    C38 Sn2 C26 . . 111.7(4) n
    O3 Sn2 C32 . . 96.8(3) n
    C38 Sn2 C32 . . 112.1(4) n
    C26 Sn2 C32 . . 113.1(4) n
    O5 Sn3 C63 . . 114.9(3) n
    O5 Sn3 C57 . . 96.0(3) n
    C63 Sn3 C57 . . 111.2(4) n
    O5 Sn3 C51 . . 107.4(3) n
    C63 Sn3 C51 . . 112.6(4) n
    C57 Sn3 C51 . . 113.6(3) n
    O7 Sn4 C81 . . 110.7(3) n
    O7 Sn4 C75 . . 107.2(3) n
    C81 Sn4 C75 . . 115.1(4) n
    O7 Sn4 C69 . . 97.5(3) n
    C81 Sn4 C69 . . 112.6(3) n
    C75 Sn4 C69 . . 112.1(3) n
    C5 O1 Sn1 . . 112.9(5) ?
    C7 O3 Sn2 . . 111.0(5) ?
    C48 O5 Sn3 . . 110.3(5) ?
    C50 O7 Sn4 . . 113.5(5) ?
    C4 S1 C1 . . 93.3(4) ?
    C44 S2 C47 . . 93.3(5) ?
    C2 C1 S1 . . 113.1(7) ?
    C2 C1 H1 . . 123.4 ?
    S1 C1 H1 . . 123.4 ?
    C1 C2 C3 . . 110.4(8) ?
    C1 C2 C6 . . 122.5(8) ?
    C3 C2 C6 . . 127.1(8) ?
    C4 C3 C2 . . 112.6(8) ?
    C4 C3 H3 . . 123.7 ?
    C2 C3 H3 . . 123.7 ?
    C3 C4 S1 . . 110.5(7) ?
    C3 C4 H4 . . 124.8 ?
    S1 C4 H4 . . 124.8 ?
    O2 C5 O1 . . 123.5(8) ?
    O2 C5 C6 . . 124.9(8) ?
    O1 C5 C6 . . 111.6(7) ?
    C2 C6 C7 . . 112.2(7) ?
    C2 C6 C5 . . 114.4(7) ?
    C7 C6 C5 . . 108.4(6) ?
    C2 C6 H6 . . 107.2 ?
    C7 C6 H6 . . 107.2 ?
    C5 C6 H6 . . 107.2 ?
    O4 C7 O3 . . 121.6(8) ?
    O4 C7 C6 . . 123.8(8) ?
    O3 C7 C6 . . 114.6(7) ?
    C13 C8 C9 . . 117.3(9) ?
    C13 C8 Sn1 . . 121.0(7) ?
    C9 C8 Sn1 . . 121.5(7) ?
    C8 C9 C10 . . 121.6(9) ?
    C8 C9 H9 . . 119.2 ?
    C10 C9 H9 . . 119.2 ?
    C11 C10 C9 . . 119.4(9) ?
    C11 C10 H10 . . 120.3 ?
    C9 C10 H10 . . 120.3 ?
    C10 C11 C12 . . 120.2(10) ?
    C10 C11 H11 . . 119.9 ?
    C12 C11 H11 . . 119.9 ?
    C11 C12 C13 . . 119.1(10) ?
    C11 C12 H12 . . 120.4 ?
    C13 C12 H12 . . 120.4 ?
    C8 C13 C12 . . 122.3(9) ?
    C8 C13 H13 . . 118.8 ?
    C12 C13 H13 . . 118.8 ?
    C19 C14 C15 . . 115.0(9) ?
    C19 C14 Sn1 . . 122.9(7) ?
    C15 C14 Sn1 . . 122.1(7) ?
    C14 C15 C16 . . 123.5(10) ?
    C14 C15 H15 . . 118.2 ?
    C16 C15 H15 . . 118.2 ?
    C17 C16 C15 . . 119.1(11) ?
    C17 C16 H16 . . 120.4 ?
    C15 C16 H16 . . 120.4 ?
    C18 C17 C16 . . 120.0(10) ?
    C18 C17 H17 . . 120.0 ?
    C16 C17 H17 . . 120.0 ?
    C17 C18 C19 . . 119.5(10) ?
    C17 C18 H18 . . 120.2 ?
    C19 C18 H18 . . 120.2 ?
    C14 C19 C18 . . 122.7(10) ?
    C14 C19 H19 . . 118.6 ?
    C18 C19 H19 . . 118.6 ?
    C24 C20 C21 . . 118.2(10) ?
    C24 C20 Sn1 . . 122.1(8) ?
    C21 C20 Sn1 . . 119.4(9) ?
    C22 C21 C20 . . 121.6(12) ?
    C22 C21 H21 . . 119.2 ?
    C20 C21 H21 . . 119.2 ?
    C23 C22 C21 . . 119.1(13) ?
    C23 C22 H22 . . 120.4 ?
    C21 C22 H22 . . 120.4 ?
    C22 C23 C25 . . 122.2(13) ?
    C22 C23 H23 . . 118.9 ?
    C25 C23 H23 . . 118.9 ?
    C20 C24 C25 . . 119.8(11) ?
    C20 C24 H24 . . 120.1 ?
    C25 C24 H24 . . 120.1 ?
    C23 C25 C24 . . 119.0(13) ?
    C23 C25 H25 . . 120.5 ?
    C24 C25 H25 . . 120.5 ?
    C31 C26 C27 . . 119.2(10) ?
    C31 C26 Sn2 . . 120.4(9) ?
    C27 C26 Sn2 . . 120.2(7) ?
    C28 C27 C26 . . 120.6(12) ?
    C28 C27 H27 . . 119.7 ?
    C26 C27 H27 . . 119.7 ?
    C29 C28 C27 . . 118.3(13) ?
    C29 C28 H28 . . 120.9 ?
    C27 C28 H28 . . 120.9 ?
    C30 C29 C28 . . 123.7(13) ?
    C30 C29 H29 . . 118.2 ?
    C28 C29 H29 . . 118.2 ?
    C29 C30 C31 . . 119.9(13) ?
    C29 C30 H30 . . 120.0 ?
    C31 C30 H30 . . 120.0 ?
    C26 C31 C30 . . 118.4(12) ?
    C26 C31 H31 . . 120.8 ?
    C30 C31 H31 . . 120.8 ?
    C33 C32 C37 . . 115.1(10) ?
    C33 C32 Sn2 . . 124.0(7) ?
    C37 C32 Sn2 . . 120.6(8) ?
    C32 C33 C34 . . 122.7(10) ?
    C32 C33 H33 . . 118.7 ?
    C34 C33 H33 . . 118.7 ?
    C35 C34 C33 . . 121.2(11) ?
    C35 C34 H34 . . 119.4 ?
    C33 C34 H34 . . 119.4 ?
    C34 C35 C36 . . 117.9(13) ?
    C34 C35 H35 . . 121.1 ?
    C36 C35 H35 . . 121.1 ?
    C35 C36 C37 . . 121.9(12) ?
    C35 C36 H36 . . 119.0 ?
    C37 C36 H36 . . 119.0 ?
    C32 C37 C36 . . 120.5(11) ?
    C32 C37 H37 . . 119.7 ?
    C36 C37 H37 . . 119.7 ?
    C43 C38 C39 . . 117.4(9) ?
    C43 C38 Sn2 . . 124.3(8) ?
    C39 C38 Sn2 . . 118.3(8) ?
    C40 C39 C38 . . 120.7(11) ?
    C40 C39 H39 . . 119.7 ?
    C38 C39 H39 . . 119.7 ?
    C41 C40 C39 . . 119.9(12) ?
    C41 C40 H40 . . 120.0 ?
    C39 C40 H40 . . 120.0 ?
    C42 C41 C40 . . 120.9(12) ?
    C42 C41 H41 . . 119.6 ?
    C40 C41 H41 . . 119.6 ?
    C41 C42 C43 . . 120.3(12) ?
    C41 C42 H42 . . 119.8 ?
    C43 C42 H42 . . 119.8 ?
    C38 C43 C42 . . 120.8(11) ?
    C38 C43 H43 . . 119.6 ?
    C42 C43 H43 . . 119.6 ?
    C45 C44 S2 . . 109.9(7) ?
    C45 C44 H44 . . 125.0 ?
    S2 C44 H44 . . 125.0 ?
    C44 C45 C46 . . 113.2(8) ?
    C44 C45 H45 . . 123.4 ?
    C46 C45 H45 . . 123.4 ?
    C47 C46 C45 . . 110.0(8) ?
    C47 C46 C49 . . 124.3(8) ?
    C45 C46 C49 . . 125.7(8) ?
    C46 C47 S2 . . 113.6(8) ?
    C46 C47 H47 . . 123.2 ?
    S2 C47 H47 . . 123.2 ?
    O6 C48 O5 . . 123.4(8) ?
    O6 C48 C49 . . 123.1(8) ?
    O5 C48 C49 . . 113.5(7) ?
    C46 C49 C50 . . 115.6(7) ?
    C46 C49 C48 . . 112.5(7) ?
    C50 C49 C48 . . 108.1(6) ?
    C46 C49 H49 . . 106.7 ?
    C50 C49 H49 . . 106.7 ?
    C48 C49 H49 . . 106.7 ?
    O8 C50 O7 . . 122.6(8) ?
    O8 C50 C49 . . 124.2(8) ?
    O7 C50 C49 . . 113.2(7) ?
    C56 C51 C52 . . 117.4(9) ?
    C56 C51 Sn3 . . 119.0(7) ?
    C52 C51 Sn3 . . 123.7(7) ?
    C53 C52 C51 . . 121.8(9) ?
    C53 C52 H52 . . 119.1 ?
    C51 C52 H52 . . 119.1 ?
    C54 C53 C52 . . 120.7(10) ?
    C54 C53 H53 . . 119.6 ?
    C52 C53 H53 . . 119.6 ?
    C53 C54 C55 . . 119.6(10) ?
    C53 C54 H54 . . 120.2 ?
    C55 C54 H54 . . 120.2 ?
    C54 C55 C56 . . 120.2(11) ?
    C54 C55 H55 . . 119.9 ?
    C56 C55 H55 . . 119.9 ?
    C51 C56 C55 . . 120.2(10) ?
    C51 C56 H56 . . 119.9 ?
    C55 C56 H56 . . 119.9 ?
    C58 C57 C62 . . 116.1(9) ?
    C58 C57 Sn3 . . 120.8(7) ?
    C62 C57 Sn3 . . 123.1(7) ?
    C57 C58 C59 . . 120.2(10) ?
    C57 C58 H58 . . 119.9 ?
    C59 C58 H58 . . 119.9 ?
    C60 C59 C58 . . 120.6(11) ?
    C60 C59 H59 . . 119.7 ?
    C58 C59 H59 . . 119.7 ?
    C61 C60 C59 . . 120.3(11) ?
    C61 C60 H60 . . 119.8 ?
    C59 C60 H60 . . 119.8 ?
    C60 C61 C62 . . 119.6(10) ?
    C60 C61 H61 . . 120.2 ?
    C62 C61 H61 . . 120.2 ?
    C61 C62 C57 . . 123.2(9) ?
    C61 C62 H62 . . 118.4 ?
    C57 C62 H62 . . 118.4 ?
    C64 C63 C68 . . 118.9(9) ?
    C64 C63 Sn3 . . 120.3(8) ?
    C68 C63 Sn3 . . 120.5(7) ?
    C63 C64 C65 . . 119.7(11) ?
    C63 C64 H64 . . 120.2 ?
    C65 C64 H64 . . 120.2 ?
    C66 C65 C64 . . 119.2(11) ?
    C66 C65 H65 . . 120.4 ?
    C64 C65 H65 . . 120.4 ?
    C65 C66 C67 . . 122.2(11) ?
    C65 C66 H66 . . 118.9 ?
    C67 C66 H66 . . 118.9 ?
    C66 C67 C68 . . 118.6(11) ?
    C66 C67 H67 . . 120.7 ?
    C68 C67 H67 . . 120.7 ?
    C67 C68 C63 . . 121.4(10) ?
    C67 C68 H68 . . 119.3 ?
    C63 C68 H68 . . 119.3 ?
    C74 C69 C70 . . 117.4(9) ?
    C74 C69 Sn4 . . 120.8(7) ?
    C70 C69 Sn4 . . 121.7(7) ?
    C71 C70 C69 . . 122.3(10) ?
    C71 C70 H70 . . 118.8 ?
    C69 C70 H70 . . 118.8 ?
    C72 C71 C70 . . 118.7(11) ?
    C72 C71 H71 . . 120.6 ?
    C70 C71 H71 . . 120.6 ?
    C73 C72 C71 . . 121.2(11) ?
    C73 C72 H72 . . 119.4 ?
    C71 C72 H72 . . 119.4 ?
    C72 C73 C74 . . 120.6(10) ?
    C72 C73 H73 . . 119.7 ?
    C74 C73 H73 . . 119.7 ?
    C69 C74 C73 . . 119.8(10) ?
    C69 C74 H74 . . 120.1 ?
    C73 C74 H74 . . 120.1 ?
    C76 C75 C80 . . 116.8(9) ?
    C76 C75 Sn4 . . 121.3(7) ?
    C80 C75 Sn4 . . 121.9(7) ?
    C75 C76 C77 . . 121.5(10) ?
    C75 C76 H76 . . 119.2 ?
    C77 C76 H76 . . 119.2 ?
    C78 C77 C76 . . 119.0(10) ?
    C78 C77 H77 . . 120.5 ?
    C76 C77 H77 . . 120.5 ?
    C79 C78 C77 . . 120.0(11) ?
    C79 C78 H78 . . 120.0 ?
    C77 C78 H78 . . 120.0 ?
    C78 C79 C80 . . 120.8(10) ?
    C78 C79 H79 . . 119.6 ?
    C80 C79 H79 . . 119.6 ?
    C79 C80 C75 . . 121.9(10) ?
    C79 C80 H80 . . 119.0 ?
    C75 C80 H80 . . 119.0 ?
    C86 C81 C82 . . 119.5(9) ?
    C86 C81 Sn4 . . 121.0(7) ?
    C82 C81 Sn4 . . 119.5(7) ?
    C81 C82 C83 . . 118.0(9) ?
    C81 C82 H82 . . 121.0 ?
    C83 C82 H82 . . 121.0 ?
    C84 C83 C82 . . 121.0(10) ?
    C84 C83 H83 . . 119.5 ?
    C82 C83 H83 . . 119.5 ?
    C83 C84 C85 . . 120.6(10) ?
    C83 C84 H84 . . 119.7 ?
    C85 C84 H84 . . 119.7 ?
    C84 C85 C86 . . 119.4(10) ?
    C84 C85 H85 . . 120.3 ?
    C86 C85 H85 . . 120.3 ?
    C81 C86 C85 . . 121.4(9) ?
    C81 C86 H86 . . 119.3 ?
    C85 C86 H86 . . 119.3 ?
loop_
    _geom_hbond_atom_site_label_D
    _geom_hbond_atom_site_label_H
    _geom_hbond_atom_site_label_A
    _geom_hbond_site_symmetry_A
    _geom_hbond_distance_DH
    _geom_hbond_distance_HA
    _geom_hbond_distance_DA
    _geom_hbond_angle_DHA
    _geom_hbond_publ_flag
    C6 H6 O6 . 0.98 2.48 3.417(10) 160 y
    C49 H49 O4 . 0.98 2.54 3.475(10) 160 y
data_global
_journal_date_recd_electronic     2008-09-13
_journal_date_accepted     2008-09-18
_journal_name_full     'Acta Crystallographica, Section E'
_journal_year     2008
_journal_volume     64
_journal_issue     10
_journal_page_first     m1316
_journal_page_last     m1316
_journal_paper_category     QM
_journal_coeditor_code     PV2106
_publ_contact_author_name     'Prof. Handong Yin'
_publ_contact_author_address
;
  College of Chemistry and Chemical Engineering
  Liaocheng University
  Shandong 252059
  People's Republic of China
;
_publ_contact_author_email     handongyin@163.com
_publ_contact_author_fax     '86 635 8239121'
_publ_contact_author_phone     '86 635 8239121'
_publ_section_title
;
\m-3-Thienylmalonato-\k^2^<i>O</i>^1^:<i>O</i>^3^-bis[triphenyltin(IV)]
;
loop_
    _publ_author_name
    _publ_author_address
    'Minglei Yang'
;
  College of Chemistry and Chemical Engineering
  Liaocheng University
  Shandong 252059
  People's Republic of China
;
    'Handong Yin'
;
  College of Chemistry and Chemical Engineering
  Liaocheng University
  Shandong 252059
  People's Republic of China
;
    'Daqi Wang'
;
  College of Chemistry and Chemical Engineering
  Liaocheng University
  Shandong 252059
  People's Republic of China
;
    'Li Quan'
;
  College of Chemistry and Chemical Engineering
  Liaocheng University
  Shandong 252059
  People's Republic of China
;
    'Liansheng Cui'
;
  College of Chemistry and Chemical Engineering
  Liaocheng University
  Shandong 252059
  People's Republic of China
;
