# Supplementary material for: μ-3-Thienylmalonato-κ2 O 1:O 3-bis­[triphenyl­tin(IV)]
Source: Acta Crystallogr Sect E Struct Rep Online. 2008 Sep 24;64(Pt 10):m1316. doi: 10.1107/S1600536808030043 (PMC2959414; doi:10.1107/S1600536808030043)
Supplement: Supplementary file 2 [file e-64-m1316-Isup2.hkl]

# 
# h,k,l, Fc-squared, Fo-squared, sigma(Fo-squared) and status flag 
# 
data_I
_shelx_title ' 080704d in P2(1)/c' 
_shelx_refln_list_code          4 
_shelx_F_calc_maximum     1074.87 
_exptl_crystal_F_000      3520.00 
_reflns_d_resolution_high  0.8406 
 
loop_ 
 _symmetry_equiv_pos_as_xyz 
 'x, y, z' 
 '-x, y+1/2, -z+1/2' 
 '-x, -y, -z' 
 'x, -y-1/2, z-1/2' 
 
_cell_length_a    11.7260 
_cell_length_b    21.9051 
_cell_length_c    30.1944 
_cell_angle_alpha  90.000 
_cell_angle_beta   93.542 
_cell_angle_gamma  90.000 
 
_shelx_F_squared_multiplier     1.000 
 
loop_ 
 _refln_index_h 
 _refln_index_k 
 _refln_index_l 
 _refln_F_squared_calc 
 _refln_F_squared_meas 
 _refln_F_squared_sigma 
 _refln_observed_status 
   1   0   0      184.18      136.54     61.51 o 
   2   0   0   108555.25   118915.09   2813.30 o 
   3   0   0     1158.39     1128.03    206.66 o 
   4   0   0   154875.80   161188.39   3865.06 o 
   5   0   0      648.33      556.02    222.65 o 
   6   0   0   185437.72   191923.08   4686.78 o 
   7   0   0     1204.36     1477.38    343.21 o 
   8   0   0     8110.14     8416.53    601.53 o 
   9   0   0     1148.34     1241.09    304.34 o 
  10   0   0    16412.11    18461.74   1089.89 o 
  11   0   0      606.60      141.46    509.27 o 
  12   0   0     1485.26      952.12    547.41 o 
  13   0   0      311.98      -34.44    538.80 o 
   1   1   0    80095.73    83775.97   1423.47 o 
   2   1   0       90.69      117.04     60.42 o 
   3   1   0   114060.50   119239.02   2032.34 o 
   4   1   0      742.96      782.64    132.08 o 
   5   1   0      519.84      306.49    141.71 o 
   6   1   0       37.30       25.74    160.33 o 
   7   1   0    53426.13    53405.96   1482.30 o 
   8   1   0      129.75      130.20    174.95 o 
   9   1   0     1022.20     1078.10    254.07 o 
  10   1   0      568.70      273.30    225.17 o 
  11   1   0     7166.76     7976.77    627.37 o 
  12   1   0      124.46      -66.03    322.74 o 
  13   1   0     1369.95     1774.72    487.97 o 
   0   2   0     3713.10     2875.95    101.49 o 
   1   2   0      413.97      414.07     36.24 o 
   2   2   0      322.52      245.79     62.80 o 
   3   2   0     1270.82     1161.35    340.75 o 
   4   2   0     2281.82     2356.07    172.88 o 
   5   2   0     1447.56     1389.07    191.97 o 
   6   2   0     1301.99     1240.45    221.07 o 
   7   2   0     1566.51     1927.08    243.27 o 
   8   2   0     5973.36     5852.39    439.72 o 
   9   2   0     6027.96     6443.12    550.67 o 
  10   2   0       13.47     -284.54    189.69 o 
  11   2   0       29.80     -426.50    284.33 o 
  12   2   0     2319.32     2963.33    515.77 o 
  13   2   0     1411.32     1588.27    480.13 o 
   1   3   0     2337.31     1904.06    132.76 o 
   2   3   0      618.67      778.89     81.35 o 
   3   3   0     9362.65     7759.27    286.38 o 
   4   3   0      881.01      763.47    125.44 o 
   5   3   0     1071.84     1151.87    353.66 o 
   6   3   0    23174.95    23700.18    546.22 o 
   7   3   0     1176.97     2152.53    453.43 o 
   8   3   0     1627.89     1735.23    250.85 o 
   9   3   0     2045.62     3433.99    343.34 o 
  10   3   0      527.75      120.21    291.65 o 
  11   3   0      503.42      159.20    337.47 o 
  12   3   0      653.22     1341.59    428.56 o 
  13   3   0      291.03     1497.06    690.10 o 
   1   4   0    76840.84    78788.17    839.95 o 
   2   4   0      495.02      639.21    130.23 o 
   3   4   0      541.88      567.84     94.14 o 
   4   4   0     4109.24     3630.10    205.96 o 
   5   4   0     8982.44     8741.15    290.04 o 
   6   4   0    13412.87    14681.52    678.48 o 
   7   4   0      768.00      863.84    197.84 o 
   8   4   0      482.82     1010.99    241.77 o 
   9   4   0      506.06      850.36    330.74 o 
  10   4   0      354.86      249.45    358.58 o 
  11   4   0       38.38     -240.51    235.02 o 
  12   4   0      210.94      776.21    605.22 o 
  13   4   0      465.23      333.36    565.86 o 
   1   5   0   109187.21   103909.70   1132.67 o 
   2   5   0     2859.96     2431.86    108.75 o 
   3   5   0    32602.19    28849.90    458.32 o 
   4   5   0       70.70       88.12     85.83 o 
   5   5   0     3515.88     3999.22    195.78 o 
   6   5   0     1284.31     1777.50    182.42 o 
   7   5   0     5246.78     4974.13    393.91 o 
   8   5   0      711.37      795.91    221.05 o 
   9   5   0     1807.04     2926.63    440.12 o 
  10   5   0     2183.32     2094.17    934.90 o 
  11   5   0     1132.69      330.97    346.74 o 
  12   5   0      155.66      457.11    610.14 o 
  13   5   0       47.63      346.03    363.96 o 
   0   6   0   150303.92   137635.89   2264.04 o 
   1   6   0     1732.47     2181.84    117.58 o 
   2   6   0    15946.16    15508.05    254.25 o 
   3   6   0      908.83      974.24    117.02 o 
   4   6   0    76968.59    78416.99   1051.55 o 
   5   6   0     1807.75     2013.52    172.81 o 
   6   6   0    22601.86    23302.11    479.23 o 
   7   6   0        9.47      -46.75    135.52 o 
   8   6   0      376.11      574.98    187.05 o 
   9   6   0       93.79      193.97    228.28 o 
  10   6   0     6330.83     6631.05    399.16 o 
  11   6   0      270.93      452.93    363.53 o 
  12   6   0     1902.41     2368.11   1044.38 o 
  13   6   0        0.50      525.26    564.63 o 
   1   7   0     3804.06     3505.05    131.05 o 
   2   7   0      122.73      180.01     70.31 o 
   3   7   0   111963.36   115713.57   2282.32 o 
   4   7   0      178.25      129.74    104.86 o 
   5   7   0     1700.65     2045.78    220.17 o 
   6   7   0     4297.78     4710.11    231.03 o 
   7   7   0    56120.38    54856.79    889.45 o 
   8   7   0      477.24      643.04    224.61 o 
   9   7   0     7693.03     7183.82    411.50 o 
  10   7   0     1153.85     1484.95    367.98 o 
  11   7   0     4752.32     4853.89    915.40 o 
  12   7   0     2316.41     3169.00    651.35 o 
  13   7   0     6106.16     3649.79    727.00 o 
   0   8   0   243346.84   260450.78   4163.81 o 
   1   8   0    14331.87    12350.91    271.77 o 
   2   8   0    13037.38    13333.34    254.61 o 
   3   8   0     1555.40     1728.43    128.82 o 
   4   8   0    62451.37    63510.56    916.61 o 
   5   8   0     6697.72     7265.60    259.41 o 
   6   8   0    34626.39    35274.88    641.92 o 
   7   8   0      317.80      350.87    166.04 o 
   8   8   0    11381.37    12695.67    494.12 o 
   9   8   0      380.57      454.00    242.56 o 
  10   8   0    18010.50    18206.32    643.57 o 
  11   8   0      367.98      577.36    263.10 o 
  12   8   0      562.28      433.00    473.60 o 
  13   8   0       55.96      255.87    418.24 o 
   1   9   0     6186.89     5548.87    198.86 o 
   2   9   0       34.59      104.21     84.78 o 
   3   9   0        1.03      -64.05     78.01 o 
   4   9   0     2506.01     3061.86    212.83 o 
   5   9   0      876.44      724.75    157.01 o 
   6   9   0       21.33      -26.18    142.34 o 
   7   9   0     5072.19     5071.94    277.88 o 
   8   9   0     2498.72     2854.55    417.61 o 
   9   9   0     2450.17     2384.52    337.35 o 
  10   9   0     1627.64     1167.83    306.01 o 
  11   9   0     2585.51     1970.00    843.25 o 
  12   9   0      759.02      404.44    304.53 o 
  13   9   0      295.93      324.75    398.56 o 
   0  10   0     1609.51     2305.17    256.90 o 
   1  10   0    15252.25    14137.36    320.22 o 
   2  10   0      146.77      113.75     95.47 o 
   3  10   0       44.59       41.73     96.08 o 
   4  10   0       11.00      123.78    124.56 o 
   5  10   0    15403.69    15768.44    403.96 o 
   6  10   0     1494.19     1911.81    213.33 o 
   7  10   0      270.04      280.81    178.98 o 
   8  10   0     1623.14     1806.83    310.25 o 
   9  10   0     6800.54     6761.14    408.48 o 
  10  10   0       12.41       35.48    230.18 o 
  11  10   0     1099.93      782.30    337.57 o 
  12  10   0      150.76      -36.29    295.23 o 
   1  11   0    11899.54    11747.18    379.08 o 
   2  11   0    28104.56    27553.87    530.28 o 
   3  11   0    22650.03    24466.58    480.67 o 
   4  11   0    20628.90    20671.84    386.18 o 
   5  11   0      168.80      586.32    172.85 o 
   6  11   0     7584.85     7516.37    311.28 o 
   7  11   0     5076.23     6065.41    301.19 o 
   8  11   0    14539.88    13262.69    518.11 o 
   9  11   0      621.73      943.69    281.08 o 
  10  11   0       52.63      -82.67    244.03 o 
  11  11   0       71.79     -123.43    244.41 o 
  12  11   0     3326.01     1655.14   1328.54 o 
   0  12   0     4714.27     4539.53    415.78 o 
   1  12   0     9994.61    10789.36    305.11 o 
   2  12   0       10.93     -120.98    113.63 o 
   3  12   0       95.04       73.08    115.30 o 
   4  12   0    10813.91    10523.11    276.32 o 
   5  12   0     3615.31     4589.47    298.33 o 
   6  12   0    13257.41    13290.25    411.46 o 
   7  12   0     3816.18     4618.36    409.94 o 
   8  12   0     1429.08     1654.20    311.90 o 
   9  12   0      154.90       89.77    294.29 o 
  10  12   0     1239.85      763.93    317.89 o 
  11  12   0      460.31      108.46    249.39 o 
  12  12   0      306.23       39.72    243.57 o 
   1  13   0       44.89      131.79    140.01 o 
   2  13   0        8.16     -163.08    108.72 o 
   3  13   0      748.94      767.62    145.69 o 
   4  13   0      136.54     -209.04    153.94 o 
   5  13   0      509.12      111.43    178.58 o 
   6  13   0      523.26      323.73    201.68 o 
   7  13   0        1.10     -101.81    230.92 o 
   8  13   0       81.31       83.73    272.30 o 
   9  13   0     2935.11     1831.98    399.76 o 
  10  13   0      643.55      448.52    287.70 o 
  11  13   0       52.66     -132.55    213.52 o 
  12  13   0      145.79     -226.73    229.66 o 
   0  14   0   103693.03   105957.88   2012.40 o 
   1  14   0      312.53      319.43    170.95 o 
   2  14   0    18541.19    18104.74    469.70 o 
   3  14   0     1771.16     1812.94    191.99 o 
   4  14   0    15518.35    16195.33    451.29 o 
   5  14   0     1408.30     1924.87    252.37 o 
   6  14   0    21325.74    20369.93    535.54 o 
   7  14   0      672.41      226.95    306.45 o 
   8  14   0      520.42      -34.20    285.46 o 
   9  14   0     1052.23     1660.17    722.70 o 
  10  14   0     6149.95     4197.68   2933.85 o 
  11  14   0       28.02       99.21    237.24 o 
   1  15   0    17791.69    17093.46    437.61 o 
   2  15   0    20048.67    19711.62    472.53 o 
   3  15   0    32152.08    32170.49    776.61 o 
   4  15   0     3689.52     5196.99    350.95 o 
   5  15   0      134.53       43.49    193.12 o 
   6  15   0     2356.66     3153.56    313.73 o 
   7  15   0     6293.39     6840.78    652.58 o 
   8  15   0     3862.59     3556.43    497.65 o 
   9  15   0       42.44      140.37    300.61 o 
  10  15   0       41.43     -377.21    251.47 o 
  11  15   0     1907.57      902.91    921.36 o 
   0  16   0     4280.45     4928.18    554.17 o 
   1  16   0     7157.41     7859.44    316.16 o 
   2  16   0       71.89      -95.82    188.83 o 
   3  16   0      279.40       71.03    203.14 o 
   4  16   0     4693.39     5568.73    409.31 o 
   5  16   0     2948.75     3665.97    331.24 o 
   6  16   0      166.97     -233.73    294.07 o 
   7  16   0     2302.66     2098.21    466.07 o 
   8  16   0     2785.77     2236.27    464.46 o 
   9  16   0        0.67      239.26    299.73 o 
  10  16   0      549.22      199.05    265.17 o 
   1  17   0        5.74       32.82    201.75 o 
   2  17   0     8804.45     8141.38    400.53 o 
   3  17   0       23.02     -217.04    198.30 o 
   4  17   0      112.94      169.20    238.59 o 
   5  17   0      115.32     -113.07    226.35 o 
   6  17   0     5421.45     5697.43    609.62 o 
   7  17   0       52.60     -419.55    279.70 o 
   8  17   0      817.39      436.20    487.13 o 
   9  17   0       56.75     -319.78    275.08 o 
  10  17   0      526.01       66.80    280.12 o 
   0  18   0       95.53     -296.46    337.05 o 
   1  18   0    18705.96    18820.84    601.75 o 
   2  18   0      186.29       64.71    255.33 o 
   3  18   0     1041.09      979.81    304.29 o 
   4  18   0      820.72      894.27    284.60 o 
   5  18   0    15460.36    16041.65    717.80 o 
   6  18   0      673.06      763.69    395.78 o 
   7  18   0      572.55      731.28    398.35 o 
   8  18   0      174.95       78.52    618.75 o 
   9  18   0     2457.35     2507.41    516.06 o 
  10  18   0      245.52      -97.88    309.42 o 
   1  19   0      684.27      643.95    290.42 o 
   2  19   0     8346.46     8384.31    439.37 o 
   3  19   0      896.30      914.18    300.72 o 
   4  19   0     3235.57     3712.81    405.45 o 
   5  19   0      148.41       96.04    265.47 o 
   6  19   0     1948.04     2468.26    521.84 o 
   7  19   0     1504.96     2524.89    549.12 o 
   8  19   0     1952.04     3161.63    596.74 o 
   9  19   0      517.77      212.98    368.43 o 
   0  20   0      898.19      653.20    476.06 o 
   1  20   0      121.33     -404.92    269.95 o 
   2  20   0      416.61       80.75    261.40 o 
   3  20   0      513.88      109.44    270.16 o 
   4  20   0        3.03     -335.01    223.34 o 
   5  20   0       44.80     -297.08    294.22 o 
   6  20   0      123.37     -430.90    287.26 o 
   7  20   0      281.09     -289.77    449.00 o 
   8  20   0      422.49      436.01    416.26 o 
   1  21   0      173.09     -419.35    279.57 o 
   2  21   0      210.56     -227.73    275.14 o 
   3  21   0     1994.18     2362.92    448.51 o 
   4  21   0        0.98      -69.69    258.91 o 
   5  21   0        3.88     -443.14    336.25 o 
   6  21   0     1294.95     1542.58    479.28 o 
   7  21   0      497.15      231.69    424.87 o 
   8  21   0      252.50       23.06    399.65 o 
   0  22   0     5450.00     6674.67    969.34 o 
   1  22   0     6173.17     7962.56    608.37 o 
   2  22   0      957.74     1043.40    416.05 o 
   3  22   0     1475.22     1180.13    411.67 o 
   4  22   0     2408.71     3218.13    446.85 o 
   5  22   0     7851.30     8022.92    659.60 o 
   6  22   0      702.15     1125.18    647.66 o 
   7  22   0      225.22      290.32    415.32 o 
   1  23   0      319.76        1.74    355.23 o 
   2  23   0     5999.29     7589.02    861.09 o 
   3  23   0      107.20       79.07    345.32 o 
   4  23   0     2520.98     2906.79    835.26 o 
   5  23   0      412.74     -174.29    406.65 o 
   6  23   0     1260.49      456.93    436.62 o 
   0  24   0       30.67     -575.70    451.46 o 
   1  24   0      471.77      498.27    400.92 o 
   2  24   0        5.01     -383.90    334.20 o 
   3  24   0       45.08     -241.83    358.86 o 
   4  24   0       80.98      -55.36    496.97 o 
   5  24   0        0.20     -333.36    445.31 o 
   1  25   0        9.39      -65.93    828.49 o 
   2  25   0     5363.48     6865.72   1331.00 o 
   3  25   0      293.51      578.24    433.98 o 
   0  26   0      102.45      945.97    635.98 o 
 -13   1   1        0.00     -204.73    369.04 o 
 -12   1   1      727.34      996.32    438.15 o 
 -11   1   1     1122.13     1307.28    404.26 o 
 -10   1   1      190.19     -238.03    181.89 o 
  -9   1   1     2412.33     3883.51    578.16 o 
  -8   1   1     1280.68     1125.85    276.46 o 
  -7   1   1      325.49      480.06    203.10 o 
  -6   1   1    17027.65    16758.51    536.14 o 
  -5   1   1    12935.22    13841.57    582.46 o 
  -4   1   1     1422.92     1583.39    173.73 o 
  -3   1   1    18788.46    18128.84    442.02 o 
  -2   1   1     6354.24     6354.27    342.59 o 
  -1   1   1      751.23     1275.00    354.16 o 
   1   1   1    35195.61    32266.46   1587.50 o 
   2   1   1      305.64      409.10     89.45 o 
   3   1   1    11502.33    10998.47    445.31 o 
   4   1   1    21687.26    22282.57    547.56 o 
   5   1   1      695.11      487.45    164.06 o 
   6   1   1     3047.11     3470.38    249.13 o 
   7   1   1    12134.64    12394.19    398.73 o 
   8   1   1     6817.35     6842.01    310.01 o 
   9   1   1     1523.75     1787.07    276.63 o 
  10   1   1      506.13      438.86    323.91 o 
  11   1   1      953.48      643.74    367.45 o 
  12   1   1      278.06      -66.38    354.02 o 
  13   1   1      536.99     1118.39    434.47 o 
 -13   2   1       36.60     -475.87    324.07 o 
 -12   2   1        2.15     -441.82    296.52 o 
 -11   2   1        0.93     -415.04    276.69 o 
 -10   2   1      274.63     -171.89    262.15 o 
  -9   2   1     2808.73     3073.87    370.31 o 
  -8   2   1     1406.40     1176.71    277.03 o 
  -7   2   1       14.95        1.27    184.66 o 
  -6   2   1     1452.22     1793.49    256.20 o 
  -5   2   1     1682.75     2045.09    221.68 o 
  -4   2   1      105.86       59.56     91.63 o 
  -3   2   1      871.46     1200.55    148.23 o 
  -2   2   1      611.13      523.57     91.60 o 
  -1   2   1      974.25      934.80     80.08 o 
   0   2   1     2038.96     1990.96     82.21 o 
   1   2   1     1974.67     1778.04    148.94 o 
   2   2   1    21316.20    21701.28    375.91 o 
   3   2   1       48.07       63.73     65.79 o 
   4   2   1      898.04      980.56    139.21 o 
   5   2   1      710.20      664.19    169.64 o 
   6   2   1     1750.07     2225.14    212.64 o 
   7   2   1     2167.84     2430.62    292.24 o 
   8   2   1     3906.12     4240.52    334.08 o 
   9   2   1     1803.61     2115.71    247.37 o 
  10   2   1        4.65     -283.16    188.78 o 
  11   2   1      248.14      185.74    361.07 o 
  12   2   1     1131.87     1092.85    440.95 o 
  13   2   1       36.88      601.53    590.46 o 
 -13   3   1     5712.43     7035.09   1076.36 o 
 -12   3   1      345.47      589.42    368.37 o 
 -11   3   1      368.27       89.09    309.21 o 
 -10   3   1      366.12       95.41    279.78 o 
  -9   3   1    59449.33    59683.59   1173.62 o 
  -8   3   1      238.09      333.15    198.41 o 
  -7   3   1    33087.72    31627.26    841.14 o 
  -6   3   1     1645.69     1902.51    252.21 o 
  -5   3   1    83613.68    81915.11   1564.66 o 
  -4   3   1      374.96      247.09    114.35 o 
  -3   3   1   172307.14   179021.75   5785.90 o 
  -2   3   1      198.02       49.41     64.63 o 
  -1   3   1    18973.26    17796.37    233.03 o 
   1   3   1   257557.75   273792.56   4130.60 o 
   2   3   1        7.11      -74.99     51.74 o 
   3   3   1    56945.44    58947.10    772.05 o 
   4   3   1      180.60      160.51     90.59 o 
   5   3   1   107644.33   115063.98   1676.56 o 
   6   3   1      139.33      265.62    141.95 o 
   7   3   1    93314.26    94948.29   1514.66 o 
   8   3   1      291.01      222.94    326.54 o 
   9   3   1       12.01     -245.49    235.29 o 
  10   3   1       99.87       34.82    214.79 o 
  11   3   1    14642.03    14294.61    715.29 o 
  12   3   1       55.67     -106.56    336.90 o 
  13   3   1     1309.12     1810.75    697.48 o 
 -13   4   1        0.70      645.82    605.22 o 
 -12   4   1     5595.24     7031.42    866.62 o 
 -11   4   1      476.76      178.75    344.35 o 
 -10   4   1     8433.35     9408.00    680.26 o 
  -9   4   1      957.66     1324.45    354.51 o 
  -8   4   1    12679.57    12594.40    450.32 o 
  -7   4   1        3.67      -89.32    157.33 o 
  -6   4   1   134466.64   141304.34   2082.91 o 
  -5   4   1     6530.50     6570.48    361.18 o 
  -4   4   1    11794.92    11811.69    377.14 o 
  -3   4   1      568.08      388.19     88.79 o 
  -2   4   1    18029.52    17303.94    255.00 o 
  -1   4   1     1484.98     1610.22    118.83 o 
   0   4   1    76081.33    82096.10    967.49 o 
   1   4   1     3876.11     3080.85    144.97 o 
   2   4   1    12354.84    12347.94    237.34 o 
   3   4   1      473.16      454.40     83.69 o 
   4   4   1   123420.38   125438.66   1582.89 o 
   5   4   1      205.62      107.28    114.20 o 
   6   4   1      778.77     1068.59    243.06 o 
   7   4   1     4035.65     4285.15    306.35 o 
   8   4   1    49647.10    50400.04    983.38 o 
   9   4   1     3420.04     3009.34    429.42 o 
  10   4   1     6127.84     6178.71    479.62 o 
  11   4   1       55.96      -41.84    313.68 o 
  12   4   1     5203.98     7524.68   1032.08 o 
  13   4   1      612.04      755.30    640.90 o 
 -13   5   1     3070.33     3996.68    850.02 o 
 -12   5   1     1977.24     1639.76    658.12 o 
 -11   5   1       53.46     -190.69    311.22 o 
 -10   5   1      878.84      138.88    283.55 o 
  -9   5   1     9642.47     9357.07   1009.93 o 
  -8   5   1      142.97      -65.43    181.64 o 
  -7   5   1     8987.10     9189.02    356.37 o 
  -6   5   1      294.82      244.34    147.80 o 
  -5   5   1     1057.92      679.48    124.80 o 
  -4   5   1       15.71     -111.86     74.57 o 
  -3   5   1    35460.39    33653.39    514.79 o 
  -2   5   1     2251.62     2029.03     95.55 o 
  -1   5   1    16013.32    15202.71    528.67 o 
   0   5   1    10335.79     8874.47    185.70 o 
   1   5   1   119775.69   127609.09   1325.45 o 
   2   5   1     2638.50     2816.33     99.25 o 
   3   5   1     1997.88     1765.62    168.03 o 
   4   5   1     1724.25     1862.03    147.79 o 
   5   5   1    19568.13    19348.54    395.40 o 
   6   5   1     3838.07     3888.13    197.78 o 
   7   5   1     8660.59     7312.46    276.18 o 
   8   5   1     8197.89     7875.73    482.94 o 
   9   5   1     4541.84     4728.16    505.45 o 
  10   5   1     3629.37     3155.11    377.74 o 
  11   5   1     2697.97     4032.64    539.35 o 
  12   5   1      589.56     1537.17    956.42 o 
  13   5   1      282.56      618.66    390.08 o 
 -13   6   1      968.65      563.40    505.58 o 
 -12   6   1      383.59      954.51    408.40 o 
 -11   6   1      679.24      720.35    292.63 o 
 -10   6   1      148.11       99.55    243.80 o 
  -9   6   1    11801.41    12074.98    488.51 o 
  -8   6   1     5974.45     6029.60    288.45 o 
  -7   6   1       59.08       -3.73    133.06 o 
  -6   6   1     1187.13     1026.66    164.72 o 
  -5   6   1     3694.86     3730.36    193.20 o 
  -4   6   1       36.02      108.86     96.59 o 
  -3   6   1     2981.39     3212.14    125.06 o 
  -2   6   1     7376.73     6365.26    206.10 o 
  -1   6   1    25401.88    26750.15    367.71 o 
   0   6   1    11676.96    11126.78    368.60 o 
   1   6   1    61726.24    65172.76    740.88 o 
   2   6   1     1145.86     1807.78    195.64 o 
   3   6   1    11633.58    12104.82    271.25 o 
   4   6   1    13088.47    13980.76    555.56 o 
   5   6   1      519.76      426.71    120.85 o 
   6   6   1     8897.65     8551.83    278.93 o 
   7   6   1    14860.05    15390.46    398.86 o 
   8   6   1      329.06      -36.52    215.49 o 
   9   6   1      274.47       40.10    228.13 o 
  10   6   1      865.12     1270.38    292.53 o 
  11   6   1     1674.21     2465.02    362.83 o 
  12   6   1     2835.01     3865.99    654.43 o 
  13   6   1     3470.35     3507.90    740.54 o 
 -13   7   1      113.79      -51.67    380.11 o 
 -12   7   1     1004.21     1415.96    436.69 o 
 -11   7   1       46.41        2.30    266.77 o 
 -10   7   1     1960.95     2122.45    437.64 o 
  -9   7   1       32.48      512.76    245.21 o 
  -8   7   1    15836.87    16346.94    450.36 o 
  -7   7   1      433.20      742.61    179.75 o 
  -6   7   1     1413.80     1581.28    185.02 o 
  -4   7   1    15875.60    15028.24    337.43 o 
  -3   7   1      858.53     1432.33    289.96 o 
  -2   7   1       10.08      -52.25     68.01 o 
  -1   7   1      284.63      113.67     88.41 o 
   0   7   1   149889.78   149814.19   1747.51 o 
   1   7   1      218.54      292.31     81.95 o 
   2   7   1     2016.72     2151.00    155.93 o 
   3   7   1      481.82      453.40    176.84 o 
   4   7   1      190.51        2.43     96.66 o 
   5   7   1      668.01      665.25    142.12 o 
   6   7   1    24184.34    24776.84    505.05 o 
   7   7   1      526.82     1230.86    186.65 o 
   8   7   1      467.21      936.99    260.83 o 
   9   7   1       66.02     -269.25    223.61 o 
  10   7   1      247.84      679.57    270.06 o 
  11   7   1      311.81      995.66    305.78 o 
  12   7   1      181.60      463.89    498.20 o 
  13   7   1       15.29       78.73    500.66 o 
 -13   8   1      747.88      303.84    394.87 o 
 -12   8   1     2999.78     3289.79   1131.10 o 
 -11   8   1      631.35      310.23    323.13 o 
 -10   8   1     1536.96     1925.96    315.03 o 
  -9   8   1     2034.79     2978.85    349.61 o 
  -8   8   1     6855.51     7401.61    321.15 o 
  -7   8   1     7827.31     8005.82    308.65 o 
  -6   8   1    20270.77    20071.83    453.93 o 
  -5   8   1    11883.28    12137.03    327.64 o 
  -4   8   1        5.71      162.24    120.38 o 
  -3   8   1    25065.84    25274.59    391.37 o 
  -2   8   1    38895.82    35311.69    484.54 o 
  -1   8   1    44070.64    45350.47    648.90 o 
   0   8   1    31714.83    29621.54    542.78 o 
   1   8   1     4478.92     4489.72    151.97 o 
   2   8   1     5475.61     4714.82    151.89 o 
   3   8   1     4707.87     4104.71    143.88 o 
   4   8   1    26770.15    25526.48    477.70 o 
   5   8   1     7864.73     7470.34    259.36 o 
   6   8   1     5209.46     5289.98    271.07 o 
   7   8   1      555.08      940.69    185.95 o 
   8   8   1     6589.74     7384.00    386.49 o 
   9   8   1     4187.34     4763.15    779.97 o 
  10   8   1     4365.32     5055.69    406.98 o 
  11   8   1     1001.29     1365.59    314.38 o 
  12   8   1      288.49       93.49    407.17 o 
  13   8   1       13.27      124.24    421.93 o 
 -13   9   1       68.56     -236.18    324.75 o 
 -12   9   1      269.29      451.16    319.20 o 
 -11   9   1     1289.47      762.88    350.05 o 
 -10   9   1      188.53     -170.40    231.32 o 
  -9   9   1      881.06     1091.87    290.30 o 
  -8   9   1      221.21      184.07    186.05 o 
  -7   9   1        0.01     -117.24    173.47 o 
  -6   9   1      374.53      318.87    152.34 o 
  -5   9   1     3171.09     3561.51    224.91 o 
  -4   9   1        7.20     -160.56    107.04 o 
  -3   9   1     2976.51     3066.38    234.92 o 
  -2   9   1      562.72      856.11    109.51 o 
  -1   9   1     1893.52     1491.47    142.56 o 
   0   9   1      843.00      593.37    116.83 o 
   2   9   1       16.02      -65.78     74.69 o 
   3   9   1     3013.57     2892.99    138.66 o 
   4   9   1     1224.67     1188.55    159.33 o 
   5   9   1      141.70      144.47    132.02 o 
   6   9   1     1086.01     1116.48    188.94 o 
   7   9   1     1233.03     1627.84    219.98 o 
   8   9   1      608.34      600.31    237.15 o 
   9   9   1      814.51      650.45    254.63 o 
  10   9   1      748.48      786.30    269.73 o 
  11   9   1      543.14      387.04    283.55 o 
  12   9   1      122.61     -118.09    319.83 o 
  13   9   1       44.09     -205.43    334.59 o 
 -12  10   1      850.39      610.80    336.38 o 
 -11  10   1      231.48      218.85    278.75 o 
 -10  10   1     1015.41      748.09    336.96 o 
  -9  10   1      464.85      104.66    256.26 o 
  -8  10   1      860.55      491.54    253.88 o 
  -7  10   1      495.96      415.65    183.70 o 
  -6  10   1    18685.85    19348.97    687.49 o 
  -5  10   1     1007.16      970.11    182.78 o 
  -4  10   1     6496.53     5691.78    202.02 o 
  -3  10   1     1832.52     2209.71    219.41 o 
  -2  10   1    19068.12    18224.50    402.88 o 
  -1  10   1      109.28      143.18    115.16 o 
   0  10   1    37090.77    37291.45    591.37 o 
   1  10   1       25.65      -20.90     99.95 o 
   2  10   1    12827.84    12990.69    271.01 o 
   3  10   1       86.06      107.08     91.46 o 
   4  10   1    55106.38    55740.98    862.94 o 
   5  10   1     1660.80     2354.29    218.40 o 
   6  10   1     5979.34     6102.84    297.40 o 
   7  10   1     2208.83     2706.51    329.01 o 
   8  10   1     2549.43     2758.17    352.42 o 
   9  10   1     1156.63     1296.21    300.31 o 
  10  10   1      889.80      447.24    249.45 o 
  11  10   1      516.51      621.16    316.77 o 
  12  10   1      218.20       36.63    265.37 o 
 -12  11   1      750.02      291.26    278.22 o 
 -11  11   1      267.78      -82.93    222.12 o 
 -10  11   1      124.42      -64.64    240.76 o 
  -9  11   1    17703.38    18200.95   1176.00 o 
  -8  11   1     3120.38     3767.84    383.61 o 
  -7  11   1     9474.33    10018.11    369.03 o 
  -6  11   1        0.76      190.83    172.98 o 
  -5  11   1    43751.98    45469.55    782.64 o 
  -4  11   1     4929.14     4945.16    201.80 o 
  -3  11   1   171656.92   173190.36   1880.72 o 
  -2  11   1     4000.30     3784.43    227.62 o 
  -1  11   1      394.20     1036.39    163.71 o 
   0  11   1    14310.08    14173.48    344.42 o 
   1  11   1   195235.19   208000.55   2452.07 o 
   2  11   1     7030.18     6710.90    313.50 o 
   3  11   1    54359.84    53897.51    716.84 o 
   4  11   1      510.64      592.22    170.70 o 
   5  11   1    42438.95    41967.95    739.99 o 
   6  11   1     7217.96     7714.06    313.50 o 
   7  11   1    41964.65    40532.58    912.19 o 
   8  11   1      104.39      189.22    244.19 o 
   9  11   1     1163.69     1191.29    413.29 o 
  10  11   1     1361.27      985.69    518.50 o 
  11  11   1     7870.76     5777.37   3198.94 o 
  12  11   1      888.26      882.31    514.81 o 
 -12  12   1      210.19      109.12    246.58 o 
 -11  12   1     1441.87      739.08    456.99 o 
 -10  12   1     4668.94     3054.32   1714.18 o 
  -9  12   1       56.43     -187.18    249.45 o 
  -8  12   1     1367.48     1429.90    380.04 o 
  -7  12   1    10978.29    10933.76    388.03 o 
  -6  12   1    17831.96    17565.98    466.86 o 
  -5  12   1     3721.46     4279.55    285.05 o 
  -4  12   1     5168.54     5455.43    212.69 o 
  -3  12   1     3424.32     3954.36    205.95 o 
  -2  12   1     1863.95     1856.79    189.53 o 
  -1  12   1    25372.77    24744.33    483.09 o 
   0  12   1     2828.07     2831.54    218.58 o 
   1  12   1     2468.16     3571.06    236.59 o 
   2  12   1    10233.67     9012.20    248.64 o 
   3  12   1     4563.76     4666.89    189.46 o 
   4  12   1    17676.26    17485.62    440.10 o 
   5  12   1    11086.68    10505.64    350.98 o 
   6  12   1      524.84      700.67    202.71 o 
   7  12   1      101.12      -94.37    223.42 o 
   8  12   1    13229.73    11998.81    507.56 o 
   9  12   1     2755.72     2974.90    568.47 o 
  10  12   1       42.52      -32.35    240.79 o 
  11  12   1      662.10      111.63    245.92 o 
  12  12   1     3208.12     1427.07   1295.94 o 
 -12  13   1      508.97       90.28    226.73 o 
 -11  13   1      673.37      190.55    250.33 o 
 -10  13   1       54.16     -150.43    224.77 o 
  -9  13   1      111.45      217.85    293.96 o 
  -8  13   1     1500.21     1229.97    370.08 o 
  -7  13   1     2219.29     2827.50    297.84 o 
  -6  13   1      178.02      309.60    189.94 o 
  -5  13   1      227.18     -116.54    169.27 o 
  -4  13   1       41.88     -180.61    120.41 o 
  -3  13   1      632.30      246.16    130.19 o 
  -2  13   1     1790.42     1843.66    196.47 o 
  -1  13   1      618.37      640.10    157.46 o 
   1  13   1       53.49      -90.31    125.76 o 
   2  13   1        0.83     -164.87    117.10 o 
   3  13   1      786.53      966.18    146.83 o 
   4  13   1     5257.49     4832.63    273.25 o 
   5  13   1     1283.40     1322.85    220.48 o 
   6  13   1     1540.72     1152.90    229.49 o 
   7  13   1       37.58     -185.95    216.84 o 
   8  13   1     1178.02      970.86    289.29 o 
   9  13   1     2480.06     1940.56    711.01 o 
  10  13   1      910.44      223.23    263.21 o 
  11  13   1      379.55      219.92    244.58 o 
  12  13   1      197.73     -139.24    206.82 o 
 -11  14   1     2904.92     1437.30   1105.27 o 
 -10  14   1      190.49      293.78    334.59 o 
  -9  14   1      445.09      -43.93    276.26 o 
  -8  14   1       39.03     -187.42    260.17 o 
  -7  14   1     7955.51     7815.73    543.00 o 
  -6  14   1      831.15     1446.65    250.25 o 
  -5  14   1    15066.83    14616.23    440.58 o 
  -4  14   1       45.16      -22.72    171.58 o 
  -3  14   1     2135.73     2285.50    230.67 o 
  -1  14   1    27563.03    28695.41    566.40 o 
   0  14   1     3355.98     4583.93    275.82 o 
   1  14   1      219.59      289.09    172.55 o 
   2  14   1      223.10      150.18    160.44 o 
   3  14   1    65231.97    65391.28   1038.05 o 
   5  14   1     8163.53     8313.83    349.75 o 
   6  14   1        8.82       19.54    193.81 o 
   7  14   1      218.61       36.36    255.52 o 
   8  14   1       12.25      153.99    281.87 o 
   9  14   1     5127.75     4138.62   2107.21 o 
  10  14   1       86.95      235.53    279.03 o 
  11  14   1        8.78      394.32    576.93 o 
 -11  15   1      402.83      343.84    393.03 o 
 -10  15   1      689.65      684.29    524.03 o 
  -9  15   1      569.79      188.77    313.30 o 
  -8  15   1     2960.60     3166.83    631.05 o 
  -7  15   1       49.73     -348.98    288.11 o 
  -6  15   1     3619.16     4493.14    403.54 o 
  -5  15   1     9580.50     9395.28    380.44 o 
  -4  15   1    13229.58    14026.60    438.02 o 
  -3  15   1    16042.48    16043.10    529.51 o 
  -2  15   1     7468.60     7442.24    358.66 o 
  -1  15   1        7.84      120.30    175.01 o 
   0  15   1    26663.68    27607.48    566.80 o 
   1  15   1    20043.60    20956.62    487.02 o 
   2  15   1    19649.95    18956.48    566.86 o 
   3  15   1     5492.49     5715.51    344.03 o 
   4  15   1       18.89       98.21    198.25 o 
   5  15   1     1236.95     1656.26    261.71 o 
   6  15   1     8497.84     8091.96    465.90 o 
   7  15   1     1857.01     1300.55    404.40 o 
   8  15   1     1321.57      783.21    544.33 o 
   9  15   1       61.97        7.60    282.09 o 
  10  15   1      401.27      -16.29    237.62 o 
  11  15   1      519.85      176.86    299.54 o 
 -11  16   1      158.42     -121.24    222.43 o 
 -10  16   1       98.63      116.42    310.40 o 
  -9  16   1      218.21       30.46    327.34 o 
  -8  16   1        0.89     -100.73    291.08 o 
  -7  16   1      234.65     -415.22    276.81 o 
  -6  16   1     1373.92     1403.42    304.83 o 
  -5  16   1      338.94     -147.38    219.86 o 
  -4  16   1        2.02     -178.99    208.42 o 
  -3  16   1      121.76      130.92    194.04 o 
  -2  16   1    10617.12    10130.44    425.48 o 
  -1  16   1     1617.57     2098.80    253.24 o 
   0  16   1     4341.10     4687.99    262.65 o 
   1  16   1      444.81      422.53    186.36 o 
   2  16   1     4105.54     5585.56    414.15 o 
   3  16   1      836.49      517.90    238.46 o 
   4  16   1     8577.65     7166.13    341.03 o 
   5  16   1      119.97       70.66    202.21 o 
   6  16   1        0.11     -331.50    221.00 o 
   7  16   1       95.81     -479.91    392.41 o 
   8  16   1      908.00      626.05    449.00 o 
   9  16   1      151.58     -303.20    229.99 o 
  10  16   1       81.64      -44.26    301.38 o 
 -10  17   1      205.13     -200.98    265.89 o 
  -9  17   1     1472.25     1255.17    437.39 o 
  -8  17   1      345.78      535.08    361.34 o 
  -7  17   1      155.53     -237.12    336.15 o 
  -6  17   1      684.73      457.31    281.45 o 
  -5  17   1     1401.04      648.38    354.00 o 
  -4  17   1       40.93       -1.99    221.30 o 
  -3  17   1     4656.72     4839.39    412.49 o 
  -2  17   1       36.33     -229.37    187.59 o 
  -1  17   1     1193.90     2170.15    255.78 o 
   0  17   1       44.91       43.46    177.47 o 
   1  17   1     5668.30     5631.65    343.96 o 
   2  17   1        2.95       -3.91    206.17 o 
   3  17   1     5585.83     5833.35    409.50 o 
   4  17   1      359.73      342.43    238.49 o 
   5  17   1      220.51     -145.21    196.16 o 
   6  17   1       50.68     -118.74    326.06 o 
   7  17   1     2135.00     2061.49    476.06 o 
   8  17   1      192.66      140.00    347.31 o 
   9  17   1     3004.23     1797.54    989.64 o 
  10  17   1      401.26      172.63    319.46 o 
 -10  18   1     1416.96      370.38    349.51 o 
  -9  18   1      911.39      768.39    465.60 o 
  -8  18   1     1249.31     1193.32    428.92 o 
  -7  18   1     2054.28     2642.91    508.31 o 
  -6  18   1     2214.33     2077.99    477.14 o 
  -5  18   1     5221.58     6510.62    502.41 o 
  -4  18   1     2598.09     2780.56    431.84 o 
  -3  18   1     1704.94     2743.48    365.13 o 
  -2  18   1     3741.73     4107.22    393.84 o 
  -1  18   1     8755.28    10225.77    453.06 o 
   0  18   1     1255.03     1433.22    324.19 o 
   1  18   1      505.69      578.28    262.63 o 
   2  18   1     2259.63     2438.75    341.13 o 
   3  18   1     6411.50     7101.07    599.79 o 
   4  18   1     5239.18     5633.69    423.74 o 
   5  18   1     1877.39     2521.09    385.47 o 
   6  18   1       68.91     -124.09    333.58 o 
   7  18   1     2182.83     2761.81    535.38 o 
   8  18   1     1567.02      950.43    428.33 o 
   9  18   1     2867.81     3073.65   1147.09 o 
  10  18   1      844.65      358.97    378.26 o 
  -9  19   1     1753.79     1722.48    479.89 o 
  -8  19   1     4126.01     4967.18    654.68 o 
  -7  19   1     3074.88     3619.90    560.93 o 
  -6  19   1      227.50      258.12    373.37 o 
  -5  19   1      473.72      262.15    255.55 o 
  -4  19   1    16429.10    17264.41    735.39 o 
  -3  19   1     2877.42     3593.07    606.24 o 
  -2  19   1     4413.79     5359.24    457.54 o 
  -1  19   1      214.44      203.11    288.87 o 
   0  19   1     7907.15     7881.87    546.19 o 
   1  19   1     4541.05     5588.46    455.24 o 
   2  19   1    17824.79    19167.18    636.56 o 
   3  19   1       33.67      -28.93    248.60 o 
   4  19   1      157.15      -28.72    243.46 o 
   5  19   1     2690.74     3317.11    816.80 o 
   6  19   1     8860.93     8173.14    603.89 o 
   7  19   1     1780.79     1545.40    488.25 o 
   8  19   1     2515.34     1999.97    480.50 o 
   9  19   1     1108.62      770.00    412.04 o 
  -8  20   1      311.74       49.42    532.03 o 
  -7  20   1      989.62      460.87    374.78 o 
  -6  20   1      145.35      -62.36    358.11 o 
  -5  20   1       17.41     -261.23    238.79 o 
  -4  20   1      457.30       -4.98    251.83 o 
  -3  20   1        1.59     -354.27    236.18 o 
  -2  20   1       13.05     -292.79    261.14 o 
  -1  20   1     1868.93     2241.72    442.69 o 
   0  20   1      213.51      -68.97    276.00 o 
   1  20   1       84.76     -363.47    261.63 o 
   2  20   1      434.18      451.83    276.66 o 
   3  20   1     4831.34     5623.01    437.86 o 
   4  20   1       98.48     -351.87    234.58 o 
   5  20   1     1960.30     2312.53    486.76 o 
   6  20   1      448.48      368.77    381.62 o 
   7  20   1      182.66      -42.90    405.74 o 
   8  20   1      780.16       52.05    415.78 o 
  -8  21   1     2015.88     1719.65    526.95 o 
  -7  21   1      100.00       32.49    375.92 o 
  -6  21   1        3.00      326.42    384.76 o 
  -5  21   1        8.27     -458.58    305.72 o 
  -4  21   1     4838.87     4822.95    480.71 o 
  -3  21   1      454.57      384.11    355.68 o 
  -2  21   1       49.36     -518.17    407.79 o 
  -1  21   1       52.06     -309.88    272.34 o 
   0  21   1     4992.15     6984.72    848.79 o 
   1  21   1       34.08     -260.40    399.79 o 
   2  21   1     3551.25     4047.65    651.97 o 
   3  21   1       96.64     -372.41    293.64 o 
   4  21   1      289.71     -161.99    262.71 o 
   5  21   1        1.74      -76.58    428.08 o 
   6  21   1     6317.60     7494.31    756.15 o 
   7  21   1      145.14      511.03    440.13 o 
   8  21   1      382.28      373.08    613.22 o 
  -7  22   1     3117.63     3951.04    635.33 o 
  -6  22   1      378.66      817.20    440.88 o 
  -5  22   1     3887.39     4802.35    645.39 o 
  -4  22   1        8.38     -144.92    500.66 o 
  -3  22   1     1285.94     2284.44    487.85 o 
  -2  22   1     1871.31     1701.80    456.21 o 
  -1  22   1    10625.24    11023.53    690.32 o 
   0  22   1     1557.26     2172.19    494.02 o 
   1  22   1      196.40      279.70    384.86 o 
   2  22   1        1.49     -350.25    298.19 o 
   3  22   1     8441.90     8515.04   1019.77 o 
   4  22   1      915.97     1119.96    458.90 o 
   5  22   1     4398.85     5193.07    657.59 o 
   6  22   1      181.68      547.27    572.01 o 
   7  22   1      524.93      174.84    429.62 o 
  -6  23   1       44.12     -183.69    393.07 o 
  -5  23   1        0.42      223.88    533.87 o 
  -4  23   1      350.66      567.46    508.04 o 
  -3  23   1      257.74     -220.02    334.00 o 
  -2  23   1      237.50       76.51    360.83 o 
  -1  23   1       14.02     -220.20    420.70 o 
   0  23   1      311.34      263.20    375.75 o 
   1  23   1      346.49      697.43    399.24 o 
   2  23   1      461.25      507.76    361.07 o 
   3  23   1       57.10     -238.01    315.62 o 
   4  23   1       13.27     -141.46    517.88 o 
   5  23   1      913.71      380.17    446.95 o 
   6  23   1      601.04      500.65    461.73 o 
  -5  24   1      156.04       91.03    544.95 o 
  -4  24   1        6.60       28.29    506.81 o 
  -3  24   1       75.63      -95.03    371.32 o 
  -2  24   1        4.11     -323.55    339.34 o 
  -1  24   1        9.54     -254.21    341.97 o 
   0  24   1      126.04     -440.32    294.01 o 
   1  24   1        0.16     -309.78    325.56 o 
   2  24   1       33.41      107.98    356.02 o 
   3  24   1       18.66     -502.92    335.28 o 
   4  24   1      237.79     -142.69    451.46 o 
   5  24   1       47.81     -383.80    505.58 o 
  -3  25   1     1481.73     2317.67    536.13 o 
  -2  25   1      910.39      979.83    465.76 o 
  -1  25   1       41.71      122.48    412.31 o 
   0  25   1     1152.60     1294.41    492.36 o 
   1  25   1      780.55     1136.30    449.46 o 
   2  25   1     2339.76     3115.90    571.50 o 
   3  25   1     1065.22     1229.91    466.66 o 
   0  26   1      334.37      852.44    446.18 o 
 -13   0   2       51.52       34.44    540.03 o 
 -12   0   2    11652.26    14020.98   1086.20 o 
 -11   0   2      256.00       72.58    471.14 o 
 -10   0   2      276.18       60.28    333.36 o 
  -9   0   2      151.16      233.72    322.29 o 
  -8   0   2   118472.13   115904.97   3200.79 o 
  -7   0   2      474.43      512.96    279.24 o 
  -6   0   2    86759.09    88667.52   2443.03 o 
  -5   0   2     3773.51     4005.29    350.59 o 
  -4   0   2    62620.86    58988.25   1634.84 o 
  -3   0   2      427.23      456.38    168.53 o 
  -2   0   2   899881.38   909511.19  20770.69 o 
  -1   0   2       66.21     -145.15     99.64 o 
   0   0   2    61031.52    63270.33   1451.55 o 
   1   0   2       12.23     -147.62     98.41 o 
   2   0   2   175296.88   190862.73   3026.10 o 
   3   0   2        3.14      -44.99     82.30 o 
   4   0   2   148180.20   149391.66   2552.51 o 
   5   0   2      139.73     -151.57    120.31 o 
   6   0   2   103502.18   112994.98   2037.05 o 
   7   0   2      757.57      907.82    225.48 o 
   8   0   2    92319.91   100671.09   2804.69 o 
   9   0   2      249.08       29.85    370.27 o 
  10   0   2     8343.23     7252.83    706.09 o 
  11   0   2      995.55     1407.26    594.15 o 
  12   0   2     8157.15     9545.78    880.77 o 
  13   0   2       40.22      -43.05    487.13 o 
 -13   1   2     1458.10     1786.75    489.60 o 
 -12   1   2      119.01      350.70    380.46 o 
 -11   1   2      708.68      551.10    512.96 o 
 -10   1   2        0.70     -299.86    208.93 o 
  -9   1   2    19887.59    18171.84    665.28 o 
  -8   1   2      616.46      533.81    247.74 o 
  -7   1   2      165.28      -19.59    177.34 o 
  -6   1   2      973.59     1061.16    221.19 o 
  -5   1   2    75988.03    82795.74   1588.53 o 
  -4   1   2      582.23      404.74    126.37 o 
  -3   1   2    18143.01    19027.13    468.14 o 
  -2   1   2    22862.39    21169.71    465.69 o 
  -1   1   2   103783.96   110297.34   1464.44 o 
   0   1   2      754.52      716.17     49.01 o 
   1   1   2   135060.72   139301.63   1572.08 o 
   2   1   2     1582.30     1456.60     96.70 o 
   3   1   2    18325.59    16868.82    383.16 o 
   4   1   2      854.03      908.01    119.18 o 
   5   1   2    55473.30    55528.71    777.71 o 
   6   1   2     1023.27     1390.11    155.06 o 
   7   1   2     1094.31     1305.41    178.08 o 
   8   1   2      398.49      510.22    204.01 o 
   9   1   2    11121.52    11735.56   1018.25 o 
  10   1   2     1025.60      823.43    337.02 o 
  11   1   2     3629.98     4979.24    570.29 o 
  12   1   2      364.19      884.09    402.36 o 
  13   1   2     1731.84     2797.13    540.16 o 
 -13   2   2      149.71       29.86    390.29 o 
 -12   2   2      404.10      271.02    355.97 o 
 -11   2   2       15.69      -31.00    450.84 o 
 -10   2   2     2098.60     2361.11    419.47 o 
  -9   2   2      612.69      692.97    284.65 o 
  -8   2   2     1061.66      840.41    355.51 o 
  -7   2   2        1.96     -193.21    164.64 o 
  -6   2   2     4949.95     4548.41    289.99 o 
  -5   2   2     2795.60     3018.98    271.56 o 
  -4   2   2     6847.12     7310.86    291.99 o 
  -3   2   2     2879.21     2904.05    175.80 o 
  -2   2   2       93.64        9.79     74.18 o 
  -1   2   2      713.00     1082.87     73.95 o 
   0   2   2      110.57      229.71     41.81 o 
   1   2   2     1817.62     1559.80     83.19 o 
   2   2   2    10786.83     9904.78    182.62 o 
   3   2   2     9015.81     8906.16    337.19 o 
   4   2   2      693.23      484.58     98.19 o 
   5   2   2    27637.47    28765.25    559.28 o 
   6   2   2     6183.37     6036.46    254.29 o 
   7   2   2    16235.25    14881.49    372.88 o 
   8   2   2      284.45      400.31    169.08 o 
   9   2   2    10632.34    10328.14    432.04 o 
  10   2   2      643.20      422.89    243.60 o 
  11   2   2     3217.96     4791.24    680.26 o 
  12   2   2      718.12     1514.67    451.14 o 
  13   2   2        5.92      371.50    592.92 o 
 -13   3   2      209.91     -199.00    360.77 o 
 -12   3   2       89.75       34.59    333.10 o 
 -11   3   2      986.09      629.82    558.48 o 
 -10   3   2        2.92     -388.47    264.63 o 
  -9   3   2      456.50      819.76    248.08 o 
  -8   3   2     2660.66     4090.76    409.20 o 
  -7   3   2     2455.22     3833.66    326.71 o 
  -6   3   2     1237.38     1584.65    239.55 o 
  -5   3   2     3972.30     4663.77    546.18 o 
  -4   3   2     5654.01     5016.11    248.43 o 
  -3   3   2       83.69      231.07    133.47 o 
  -2   3   2     1268.62     1195.75     91.15 o 
  -1   3   2    15005.88    13100.85    449.00 o 
   0   3   2    17226.20    17013.29    263.70 o 
   1   3   2     6179.33     5917.62    298.85 o 
   2   3   2     7016.74     7022.99    258.34 o 
   3   3   2        0.17      -89.85     59.90 o 
   4   3   2    15158.36    15742.38    349.14 o 
   5   3   2     4333.13     4982.98    778.15 o 
   6   3   2      418.59      183.29    135.34 o 
   7   3   2     4790.49     5374.75    274.56 o 
   8   3   2    11096.03    11408.45    348.89 o 
   9   3   2       20.42      229.92    222.14 o 
  10   3   2      894.00      818.59    270.02 o 
  11   3   2     1094.51     1984.13    434.26 o 
  12   3   2     2743.76     4866.38    873.39 o 
  13   3   2      474.53      -63.97    568.32 o 
 -13   4   2      223.30       66.43    525.26 o 
 -12   4   2      117.70     1065.29    639.67 o 
 -11   4   2       42.26       90.51    313.11 o 
 -10   4   2      412.39      -42.93    319.22 o 
  -9   4   2     3767.22     4556.51    387.58 o 
  -8   4   2     6535.51     7839.79    374.54 o 
  -7   4   2     2681.55     2534.04    310.00 o 
  -6   4   2     1440.89      955.81    351.82 o 
  -5   4   2    19273.41    21872.60    607.11 o 
  -4   4   2     6357.56     7149.40    562.78 o 
  -3   4   2    16874.47    15889.32    343.67 o 
  -2   4   2     3728.11     3792.99    303.23 o 
  -1   4   2    11212.93    10744.39    202.10 o 
   1   4   2     1270.20     1662.00    105.92 o 
   2   4   2    10000.67    10160.20    544.01 o 
   3   4   2     1647.05     1877.76    117.19 o 
   4   4   2     9926.18    10118.66    245.59 o 
   5   4   2     2958.71     3592.12    315.87 o 
   6   4   2     1194.09     1333.04    178.46 o 
   7   4   2     5221.82     5633.40    277.78 o 
   8   4   2     2429.80     3522.69    281.66 o 
   9   4   2     3068.40     2755.76    332.45 o 
  10   4   2      225.89       49.73    234.05 o 
  11   4   2      581.65      858.66    358.29 o 
  12   4   2       29.89      712.24    597.84 o 
  13   4   2        3.30      113.65    354.73 o 
 -13   5   2      571.56      439.16    528.95 o 
 -12   5   2     1886.32     2277.57    501.67 o 
 -11   5   2     2431.37     2098.56    464.48 o 
 -10   5   2      273.33       77.39    314.94 o 
  -9   5   2      474.73      163.01    227.17 o 
  -8   5   2      811.58     1037.94    432.82 o 
  -7   5   2     8061.01     8452.34    352.08 o 
  -6   5   2      312.49      392.66    152.07 o 
  -5   5   2     7205.77     5746.60    246.32 o 
  -4   5   2       60.02      -80.18     89.16 o 
  -3   5   2      175.78      171.92     75.92 o 
  -2   5   2     3717.95     3582.64    181.25 o 
  -1   5   2    63714.54    60796.99   1144.40 o 
   0   5   2    22644.39    23818.83    363.10 o 
   1   5   2    56024.55    58619.67    664.50 o 
   2   5   2     4685.81     4998.52    158.59 o 
   3   5   2     1382.41     1541.05    122.24 o 
   4   5   2     1242.89     1363.77    129.43 o 
   5   5   2    13948.45    13151.31    314.76 o 
   6   5   2     5425.99     5425.03    221.01 o 
   7   5   2     3597.25     3759.28    230.51 o 
   8   5   2     6814.04     6756.17    366.99 o 
   9   5   2      836.38      680.83    206.07 o 
  10   5   2      884.69      862.80    235.73 o 
  11   5   2      691.84     1302.76    644.59 o 
  12   5   2     3345.28     5207.50    670.42 o 
  13   5   2        6.54      594.90    958.88 o 
 -13   6   2       25.14      302.61    457.61 o 
 -12   6   2     4214.05     4386.13   1663.75 o 
 -11   6   2      308.81      617.61    284.68 o 
 -10   6   2      206.03      -89.57    235.53 o 
  -9   6   2        3.76       -6.60    173.94 o 
  -8   6   2    12472.35    11832.50    383.15 o 
  -7   6   2       24.13     -150.80    132.70 o 
  -6   6   2    15693.95    15188.59    378.02 o 
  -5   6   2     1531.44     1954.38    174.36 o 
  -4   6   2    10977.69    11130.32    274.75 o 
  -3   6   2      908.91     1058.90    102.10 o 
  -2   6   2    40840.88    40760.50    512.96 o 
  -1   6   2     8903.12     7972.96    243.96 o 
   0   6   2     2815.13     3780.26    135.84 o 
   1   6   2     6048.47     5192.27    232.75 o 
   2   6   2     7308.48     7054.98    229.11 o 
   3   6   2      115.02      101.00     83.95 o 
   4   6   2    63310.25    63977.84    889.45 o 
   5   6   2      818.57     1089.75    141.77 o 
   6   6   2      723.87      935.56    153.77 o 
   7   6   2      476.37      368.53    147.60 o 
   8   6   2    15617.14    15180.06    520.30 o 
   9   6   2       61.79       55.01    178.53 o 
  10   6   2      901.32      793.18    285.79 o 
  11   6   2      267.95     1173.12    620.60 o 
  12   6   2      255.00      809.92    378.30 o 
  13   6   2       15.81     -105.80    369.30 o 
 -13   7   2     1427.75     2072.76    654.43 o 
 -12   7   2      751.78      583.72    415.78 o 
 -11   7   2     9091.10     9608.07    645.93 o 
 -10   7   2      289.82      -27.72    231.61 o 
  -9   7   2    19698.16    20552.95    647.34 o 
  -8   7   2     4220.35     4715.51    295.58 o 
  -7   7   2     3359.51     4104.66    256.41 o 
  -6   7   2      863.38      924.39    161.61 o 
  -5   7   2   119584.73   125171.98   1611.21 o 
  -4   7   2     1768.24     2070.79    163.21 o 
  -3   7   2    20596.34    21189.19    341.63 o 
  -2   7   2     1233.50     1223.11    110.31 o 
  -1   7   2    73826.86    76601.55   1299.51 o 
   0   7   2     1545.15     1766.96    187.67 o 
   1   7   2    28149.97    27808.78    430.00 o 
   2   7   2        0.07      -50.91     56.80 o 
   3   7   2    25323.75    23640.96    428.36 o 
   4   7   2     2500.15     2526.58    171.21 o 
   5   7   2    88787.34    89448.44   1212.52 o 
   6   7   2      244.46      156.75    158.88 o 
   7   7   2     9279.30     8536.20    301.97 o 
   8   7   2     3919.16     4936.34    460.68 o 
   9   7   2    15008.83    13300.76    515.51 o 
  10   7   2     1730.71     1939.34    333.48 o 
  11   7   2     9212.91     9799.04    508.61 o 
  12   7   2       43.67      333.11    481.59 o 
  13   7   2        2.15       83.08    344.67 o 
 -13   8   2      442.05       76.27    421.93 o 
 -12   8   2    10341.07    10763.61   1009.93 o 
 -11   8   2      332.75      753.96    368.23 o 
 -10   8   2     1795.94     1810.24    422.33 o 
  -9   8   2      567.38      840.31    261.22 o 
  -8   8   2    30446.54    30896.97    648.50 o 
  -7   8   2     3254.80     3649.48    269.24 o 
  -6   8   2    28635.53    28818.69    626.94 o 
  -5   8   2     2625.54     2999.20    204.97 o 
  -4   8   2    19659.41    18289.53    336.26 o 
  -3   8   2     7763.25     7842.57    204.89 o 
  -2   8   2    97018.01    94698.02   1067.59 o 
  -1   8   2     6557.33     7104.09    211.58 o 
   0   8   2     5008.37     5829.00    310.19 o 
   1   8   2      781.55      761.05    132.94 o 
   2   8   2    80304.10    80091.13    918.19 o 
   3   8   2    13039.64    13044.16    311.94 o 
   4   8   2    27631.79    26211.49    486.31 o 
   5   8   2     1736.78     1388.58    168.11 o 
   6   8   2    23378.04    24160.38    502.77 o 
   7   8   2     6543.84     6723.31    281.56 o 
   8   8   2    43745.48    42681.19    981.92 o 
   9   8   2     2643.88     3342.66    371.72 o 
  10   8   2      417.95      574.83    259.45 o 
  11   8   2        3.90      133.25    242.80 o 
  12   8   2     3925.60     3694.38   1532.74 o 
  13   8   2      784.51      584.31    482.21 o 
 -12   9   2     1107.64      777.29    514.81 o 
 -11   9   2      316.50      -39.21    330.90 o 
 -10   9   2        6.46     -183.59    281.61 o 
  -9   9   2     6804.39     7099.75    432.12 o 
  -8   9   2       61.89       91.74    189.22 o 
  -7   9   2     1385.58     1661.48    223.93 o 
  -6   9   2       29.41     -124.01    135.19 o 
  -5   9   2      482.78      409.93    144.68 o 
  -4   9   2        4.36     -132.62     88.41 o 
  -3   9   2     6600.52     6773.35    199.12 o 
  -2   9   2     8000.38     8153.57    247.60 o 
  -1   9   2      818.01     1097.64    132.22 o 
   0   9   2     1465.70     2288.93    162.45 o 
   1   9   2     5330.19     4235.36    155.26 o 
   2   9   2     1381.05     1760.53    115.19 o 
   3   9   2     8369.10     7720.01    255.53 o 
   4   9   2     1755.91     1758.29    179.65 o 
   5   9   2     3207.40     3340.98    235.76 o 
   6   9   2    11610.14    11620.70    347.04 o 
   7   9   2     7140.89     6725.88    358.34 o 
   8   9   2     5168.32     5812.35    427.40 o 
   9   9   2     3752.35     5048.03    424.84 o 
  10   9   2      384.11      121.26    245.28 o 
  11   9   2      154.01      -32.42    247.84 o 
  12   9   2     1572.25      677.80    461.30 o 
 -12  10   2      308.09      182.58    262.69 o 
 -11  10   2     2209.22     1647.74    744.23 o 
 -10  10   2      971.11      705.84    333.73 o 
  -9  10   2      263.89      604.72    311.78 o 
  -8  10   2      273.10      215.15    204.32 o 
  -7  10   2     8731.39     7970.70    324.25 o 
  -6  10   2      614.74      675.85    192.17 o 
  -5  10   2     3766.72     3970.69    248.32 o 
  -4  10   2      683.19      753.77    132.60 o 
  -3  10   2    45392.94    47627.28    649.37 o 
  -2  10   2       80.68       83.85    110.23 o 
  -1  10   2     4896.24     4807.74    199.69 o 
   0  10   2       41.03      246.65    116.53 o 
   1  10   2    16831.23    15874.99    338.41 o 
   2  10   2       17.45      131.96     89.41 o 
   3  10   2     5063.95     5185.95    170.04 o 
   4  10   2     1231.49     1281.75    177.51 o 
   5  10   2     2126.69     2244.62    220.36 o 
   6  10   2     1109.96     1532.40    209.02 o 
   7  10   2     3915.66     4732.28    392.15 o 
   8  10   2       25.32       90.14    217.43 o 
   9  10   2       25.22      -15.81    232.32 o 
  10  10   2      259.31     -110.82    237.23 o 
  11  10   2     4226.46     4383.18   1324.70 o 
  12  10   2      102.79       91.03    319.83 o 
 -12  11   2       77.79     -119.35    338.90 o 
 -11  11   2     2046.63     1194.01    476.67 o 
 -10  11   2     4565.02     4013.19   1851.34 o 
  -9  11   2      960.21     1016.42    340.97 o 
  -8  11   2       76.31      436.24    315.71 o 
  -7  11   2     1569.05     2114.54    255.50 o 
  -6  11   2    29151.96    29046.79    603.47 o 
  -5  11   2    13272.34    15269.38    412.10 o 
  -4  11   2    19599.07    19136.02    377.87 o 
  -3  11   2     2935.60     3968.67    200.92 o 
  -2  11   2     1214.10      872.52    155.86 o 
  -1  11   2    15130.96    15602.39    365.91 o 
   0  11   2   121490.02   128195.32   1600.75 o 
   1  11   2    19871.56    19901.43    409.06 o 
   2  11   2    34868.80    34392.23    515.25 o 
   3  11   2       32.46      124.90    133.65 o 
   4  11   2    10741.72    11107.81    343.71 o 
   5  11   2    10856.94    12629.07    525.55 o 
   6  11   2    12437.29    12148.08    381.09 o 
   7  11   2     1840.63     2331.73    314.51 o 
   8  11   2       30.70     -228.10    227.73 o 
   9  11   2      115.49      374.72    245.14 o 
  10  11   2     5272.62     4817.33   1217.22 o 
  11  11   2      934.09      724.54    421.93 o 
  12  11   2      929.24      455.15    362.89 o 
 -12  12   2      672.67      339.05    250.33 o 
 -11  12   2      145.91      -28.61    242.28 o 
 -10  12   2      272.01      104.68    288.16 o 
  -9  12   2      597.36      310.56    297.18 o 
  -8  12   2     4949.39     6231.86    655.04 o 
  -7  12   2     6463.39     6919.10    324.14 o 
  -6  12   2     1456.76     1581.40    237.84 o 
  -5  12   2       35.74     -132.83    157.83 o 
  -4  12   2     8663.54     7804.56    248.06 o 
  -3  12   2     4004.28     3845.21    197.00 o 
  -2  12   2     9664.53     8728.84    307.88 o 
  -1  12   2     3800.75     3514.15    250.09 o 
   0  12   2     5590.68     6977.36    250.44 o 
   1  12   2       58.67      -15.22    122.45 o 
   2  12   2    16650.41    15473.54    323.40 o 
   3  12   2     7053.38     6645.81    206.82 o 
   4  12   2     7952.47     7928.81    306.66 o 
   5  12   2     3423.48     3234.60    257.57 o 
   6  12   2     1231.31     1648.37    238.11 o 
   7  12   2     1604.15     1162.04    282.33 o 
   8  12   2     2991.72     2822.55    361.02 o 
   9  12   2     4120.95     4033.59    844.32 o 
  10  12   2       41.74      234.85    275.27 o 
  11  12   2       42.24        6.70    233.50 o 
  12  12   2      462.91      369.21    269.52 o 
 -12  13   2      252.33      113.40    221.43 o 
 -11  13   2       39.88      -92.41    213.76 o 
 -10  13   2      132.15     -176.76    284.63 o 
  -9  13   2        6.20     -162.97    271.73 o 
  -8  13   2      556.95       55.26    337.67 o 
  -7  13   2      771.98      699.37    336.20 o 
  -6  13   2     1234.19     1036.43    223.38 o 
  -5  13   2       25.62     -197.48    166.45 o 
  -4  13   2       10.07     -171.53    114.35 o 
  -3  13   2        9.36     -184.99    123.61 o 
  -2  13   2     1543.93     1900.60    203.29 o 
  -1  13   2      756.46      666.27    184.70 o 
   0  13   2      345.46       71.60    130.01 o 
   1  13   2    10101.23     9709.51    294.57 o 
   2  13   2        0.11       -6.69    119.74 o 
   3  13   2      178.59      -60.91    144.81 o 
   4  13   2       22.57     -231.49    154.33 o 
   5  13   2      141.74       73.53    177.98 o 
   6  13   2      261.54      295.16    251.30 o 
   7  13   2      445.60       63.65    247.29 o 
   8  13   2      133.42      208.73    242.93 o 
   9  13   2       10.25      109.06    275.69 o 
  10  13   2      193.53     -159.55    199.11 o 
  11  13   2       26.90     -177.26    224.62 o 
 -11  14   2      632.42      178.59    268.37 o 
 -10  14   2        4.01     -183.68    227.55 o 
  -9  14   2       58.73       27.17    321.06 o 
  -8  14   2    13295.06    13848.05    722.72 o 
  -7  14   2     1279.63     1186.60    340.57 o 
  -6  14   2     8884.25     9011.15    430.80 o 
  -5  14   2     1717.73     2628.73    276.02 o 
  -4  14   2    24305.13    24491.61    559.37 o 
  -3  14   2      144.83      471.82    174.33 o 
  -2  14   2    67475.05    64935.42   1717.30 o 
  -1  14   2      992.34     1411.47    230.64 o 
   0  14   2    24541.90    23329.41    495.17 o 
   1  14   2     1242.28     1446.77    200.14 o 
   2  14   2    33820.98    31809.43    792.42 o 
   4  14   2    19799.57    19571.93    503.65 o 
   5  14   2      720.16      689.75    217.19 o 
   6  14   2      860.50      627.30    279.70 o 
   7  14   2      978.85      828.17    285.31 o 
   8  14   2    19068.09    17599.23    777.27 o 
   9  14   2       24.34     -199.73    275.20 o 
  10  14   2      950.41      629.32    441.00 o 
  11  14   2     1220.41      522.76    433.00 o 
 -11  15   2      491.33      -21.17    266.18 o 
 -10  15   2     2201.60     1740.16    925.67 o 
  -9  15   2     3578.49     2879.78    908.45 o 
  -8  15   2      634.48      334.38    379.49 o 
  -7  15   2       44.60     -318.86    559.71 o 
  -6  15   2     9910.17    10706.86    555.49 o 
  -5  15   2    18395.77    18253.62    599.47 o 
  -4  15   2    14833.97    16078.99    466.38 o 
  -3  15   2    13750.59    13338.08    714.48 o 
  -2  15   2      294.28      609.01    188.23 o 
  -1  15   2    11786.72    12700.85    382.24 o 
   0  15   2    27473.79    28648.88    774.62 o 
   1  15   2    25965.01    28716.91    578.76 o 
   2  15   2     2965.89     3582.91    342.23 o 
   3  15   2     3898.22     4751.96    418.14 o 
   4  15   2     7811.47     8021.07    348.97 o 
   5  15   2    17532.68    16316.59    484.74 o 
   6  15   2     4690.00     5387.16    457.74 o 
   7  15   2       57.60     -364.08    242.72 o 
   8  15   2       76.36      -30.19    330.45 o 
   9  15   2     5081.39     3889.46   2124.43 o 
  10  15   2     2277.19     1659.06   1209.83 o 
  11  15   2      774.67      347.87    306.92 o 
 -11  16   2        5.34     -193.42    226.93 o 
 -10  16   2     1104.24      886.07    498.82 o 
  -9  16   2     1722.42     1134.23    677.18 o 
  -8  16   2      242.10     -295.41    279.23 o 
  -7  16   2     1464.17     1394.68    413.10 o 
  -6  16   2     2876.65     3224.21    377.73 o 
  -5  16   2     1348.71     1352.03    295.92 o 
  -4  16   2        4.33      -93.30    213.01 o 
  -3  16   2     5987.67     6545.63    363.50 o 
  -2  16   2     6857.10     6735.27    299.06 o 
  -1  16   2     6498.78     5692.47    280.95 o 
   0  16   2       93.83      100.75    175.73 o 
   1  16   2        1.90       18.36    204.42 o 
   2  16   2     3973.53     4868.71    460.46 o 
   3  16   2    10562.64     9685.73    431.87 o 
   4  16   2      489.19      179.85    204.15 o 
   5  16   2     4050.12     5059.53    367.63 o 
   6  16   2     3263.44     3215.19    397.68 o 
   7  16   2      159.58       56.30    334.17 o 
   8  16   2      179.83      -78.62    310.00 o 
   9  16   2     1494.97      718.94    343.47 o 
  10  16   2      963.54      134.59    297.62 o 
 -10  17   2      571.75       21.45    288.69 o 
  -9  17   2      373.38      101.73    330.91 o 
  -8  17   2     1224.38     1112.58    405.80 o 
  -7  17   2      268.16        9.47    319.65 o 
  -6  17   2       30.02     -354.02    236.01 o 
  -5  17   2       92.67     -178.37    231.52 o 
  -4  17   2     7779.60     6608.37    388.62 o 
  -3  17   2       44.02     -192.36    194.12 o 
  -2  17   2     1313.15     1069.22    267.13 o 
  -1  17   2        7.85       90.35    180.88 o 
   0  17   2    11161.86     9756.36    424.28 o 
   1  17   2        8.02      303.50    221.23 o 
   2  17   2       96.69       -0.72    201.67 o 
   3  17   2      391.64      154.03    225.10 o 
   4  17   2    12579.05    11988.62    429.25 o 
   5  17   2       76.83        7.51    204.98 o 
   6  17   2     1430.45     1632.48    340.06 o 
   7  17   2       41.85      181.20    349.22 o 
   8  17   2     2435.79     2166.53    476.06 o 
   9  17   2      107.97     -261.01    377.03 o 
  10  17   2     1124.81      143.75    553.56 o 
 -10  18   2       54.89      340.76    348.67 o 
  -9  18   2     2633.54     1412.81    500.05 o 
  -8  18   2      622.51     1004.13    396.87 o 
  -7  18   2    10665.53    10894.92    676.93 o 
  -6  18   2      101.03     -350.86    242.66 o 
  -5  18   2      181.17      -93.64    247.53 o 
  -4  18   2      528.34      863.00    282.86 o 
  -3  18   2    30871.87    32094.07    832.22 o 
  -2  18   2      506.87      826.78    264.83 o 
  -1  18   2    10926.73     9770.88    434.67 o 
   0  18   2       13.57     -152.31    217.30 o 
   1  18   2     2741.53     3315.84    367.08 o 
   2  18   2     2023.15     2963.96    361.68 o 
   3  18   2    18537.71    17724.54    602.75 o 
   4  18   2      247.62      186.71    245.80 o 
   5  18   2       96.51     -118.97    279.86 o 
   6  18   2        2.18       -6.11    317.20 o 
   7  18   2     8734.60     8850.48    634.12 o 
   8  18   2      239.70      203.10    338.96 o 
   9  18   2     1686.59     1093.64    643.97 o 
  -9  19   2     1098.02     1311.08    472.03 o 
  -8  19   2      288.43       47.51    387.49 o 
  -7  19   2      536.44     1051.74    455.15 o 
  -6  19   2     2094.65     2026.86    725.77 o 
  -5  19   2     2233.94     2730.85    396.33 o 
  -4  19   2     5684.70     6615.22    434.30 o 
  -3  19   2      260.70      292.46    266.53 o 
  -2  19   2        5.17      -82.89    238.01 o 
  -1  19   2     4054.86     5327.91    567.97 o 
   0  19   2     9027.05     9666.32    599.31 o 
   1  19   2     4224.33     5004.77    495.66 o 
   2  19   2     1702.40     1828.36    343.44 o 
   3  19   2     1199.38      935.27    424.68 o 
   4  19   2     3334.24     4552.60    552.61 o 
   5  19   2     2340.27     3257.90    533.93 o 
   6  19   2     2324.33     2868.52    516.19 o 
   7  19   2      541.60      234.42    361.13 o 
   8  19   2       68.87     -151.81    357.28 o 
   9  19   2      382.43      160.48    329.84 o 
  -8  20   2       35.60     -202.94    386.02 o 
  -7  20   2       11.18     -467.20    340.89 o 
  -6  20   2        3.33      888.29    635.36 o 
  -5  20   2      594.34      152.95    266.52 o 
  -4  20   2      173.53       -8.31    292.48 o 
  -3  20   2      104.96     -182.06    244.95 o 
  -2  20   2        5.80     -162.40    293.40 o 
  -1  20   2       12.69       -4.77    347.51 o 
   0  20   2        2.38     -283.40    268.13 o 
   1  20   2        0.07      -97.58    285.30 o 
   2  20   2     1302.06     1107.62    316.62 o 
   3  20   2       41.30       53.01    259.63 o 
   4  20   2      993.44      700.25    303.86 o 
   5  20   2      100.98     -472.20    464.37 o 
   6  20   2     1016.90      825.82    410.81 o 
   7  20   2       77.19     -271.69    339.93 o 
   8  20   2      131.09     -264.69    361.66 o 
  -8  21   2      943.25     1147.12    483.14 o 
  -7  21   2       22.62     -530.95    356.10 o 
  -6  21   2        0.18     -318.55    322.18 o 
  -5  21   2      985.01      395.10    314.31 o 
  -4  21   2      711.32      569.08    300.77 o 
  -3  21   2      194.89      382.91    363.56 o 
  -2  21   2       65.49      203.71    332.66 o 
  -1  21   2      183.23      161.11    342.74 o 
   0  21   2      653.02     1200.83    397.06 o 
   1  21   2     3392.90     4708.47    587.57 o 
   2  21   2        4.90     -103.13    307.47 o 
   3  21   2      526.44      529.70    298.44 o 
   4  21   2      808.36      825.01    413.20 o 
   5  21   2      486.72      392.18    410.09 o 
   6  21   2      304.93      269.51    396.10 o 
   7  21   2     1528.25     1886.22    528.30 o 
   8  21   2      673.67      363.26    432.91 o 
  -7  22   2     3743.10     4707.22   1093.58 o 
  -6  22   2      960.33      497.80    440.95 o 
  -5  22   2      225.89      240.78    384.17 o 
  -4  22   2      601.32      390.65    383.49 o 
  -3  22   2     6761.93     8479.16    683.37 o 
  -2  22   2     2973.99     3325.36    550.19 o 
  -1  22   2     4229.44     5263.37    830.34 o 
   0  22   2      722.20      865.49    413.92 o 
   1  22   2     3063.31     4349.16    592.06 o 
   2  22   2     3004.45     3398.58    556.98 o 
   3  22   2     9885.03    10322.41    679.72 o 
   4  22   2      333.35       38.02    392.41 o 
   5  22   2       41.35       73.36    369.38 o 
   6  22   2      665.90      453.61    425.34 o 
   7  22   2     3965.66     4588.37    990.25 o 
  -6  23   2     2947.77     2824.17    593.45 o 
  -5  23   2      179.77      731.93    622.44 o 
  -4  23   2     4773.53     5268.87    665.14 o 
  -3  23   2      455.61      588.81    388.28 o 
  -2  23   2     1155.37      764.11    406.17 o 
  -1  23   2      184.73       49.96    355.54 o 
   0  23   2     9346.53     9618.18    672.36 o 
   1  23   2       76.30       70.23    359.96 o 
   2  23   2     1942.68     2139.77    502.65 o 
   3  23   2      649.73      429.42    386.53 o 
   4  23   2     2862.86     3157.73    782.36 o 
   5  23   2      867.06     -135.47    705.48 o 
   6  23   2     5300.92     6644.94   1432.48 o 
  -5  24   2       89.43     -143.92    527.72 o 
  -4  24   2       41.22      112.87    371.45 o 
  -3  24   2      279.88      702.21    450.84 o 
  -2  24   2      101.38      -19.23    349.62 o 
  -1  24   2       40.14     -172.11    361.04 o 
   0  24   2       21.18      160.00    364.42 o 
   1  24   2       43.44     -420.60    308.09 o 
   2  24   2       58.79     -300.78    316.48 o 
   3  24   2        5.85      -92.26    512.96 o 
   4  24   2        3.73     -471.14    405.94 o 
   5  24   2       14.59     -349.36    447.77 o 
  -3  25   2       82.37      104.14    384.28 o 
  -2  25   2      714.26      876.41    452.35 o 
  -1  25   2      111.90      -35.10    463.76 o 
   0  25   2     7581.51     8039.58    655.74 o 
   1  25   2      166.29      197.12    386.16 o 
   2  25   2     1448.03     2348.48    528.05 o 
   3  25   2       86.92      -49.21    572.01 o 
   0  26   2        0.90     -113.18    401.05 o 
 -13   1   3      772.71      855.28    611.37 o 
 -12   1   3      132.41       85.29    358.45 o 
 -11   1   3      629.03      462.53    424.39 o 
 -10   1   3       72.02     -217.15    205.08 o 
  -9   1   3      371.69      606.63    250.14 o 
  -8   1   3     1626.64     1566.19    342.59 o 
  -7   1   3    16632.62    18180.14    621.46 o 
  -6   1   3     4125.05     3937.00    288.77 o 
  -5   1   3     4568.36     4484.70    272.81 o 
  -4   1   3     1812.17     2168.07    220.81 o 
  -3   1   3     7007.36     7027.68    266.06 o 
  -2   1   3    72960.98    72663.10   1297.46 o 
  -1   1   3    55550.16    52599.46   1559.43 o 
   0   1   3    10872.91    10654.89    146.27 o 
   1   1   3    10000.34     7984.27    227.31 o 
   2   1   3    20803.03    21609.04    359.95 o 
   3   1   3     4858.76     3841.27    121.08 o 
   4   1   3      778.41      790.01    100.55 o 
   5   1   3    10960.18    10600.25    258.37 o 
   6   1   3    19420.40    19302.25    469.32 o 
   7   1   3       15.94     -172.12    114.75 o 
   8   1   3     4223.87     4644.49    251.65 o 
   9   1   3      308.63      393.89    211.60 o 
  10   1   3      268.40      324.40    311.59 o 
  11   1   3      843.38     1128.44    397.89 o 
  12   1   3     2271.61     3129.77    628.59 o 
  13   1   3        5.97     -157.75    339.67 o 
 -13   2   3       58.67      203.48    394.89 o 
 -12   2   3     1395.89     1043.15    613.83 o 
 -11   2   3      748.92      458.46    634.13 o 
 -10   2   3      130.20      286.62    349.36 o 
  -9   2   3     1577.64     1598.98    339.83 o 
  -8   2   3     3600.63     4291.75    418.07 o 
  -7   2   3      268.36      316.90    204.56 o 
  -6   2   3     6466.78     6769.06    349.61 o 
  -5   2   3      190.22      -41.19    142.52 o 
  -4   2   3     3159.27     3359.54    219.20 o 
  -3   2   3     1923.40     1644.52    171.62 o 
  -2   2   3     6421.93     6144.27    203.30 o 
  -1   2   3    16210.28    14616.76    490.10 o 
   0   2   3     1770.39     1648.20     77.36 o 
   1   2   3      334.06      561.72     78.39 o 
   2   2   3     7379.18     6849.35    155.85 o 
   3   2   3    19135.98    17842.67    449.74 o 
   4   2   3     6478.56     6211.80    170.82 o 
   5   2   3    16803.04    16410.28    375.53 o 
   6   2   3      238.65      393.12    119.92 o 
   7   2   3      218.22       92.37    130.95 o 
   8   2   3      500.46      667.13    171.19 o 
   9   2   3     3586.14     4591.40    400.26 o 
  10   2   3     4773.00     6389.25    567.28 o 
  11   2   3      471.41       49.92    376.42 o 
  12   2   3      186.61      338.68    350.51 o 
  13   2   3     1070.97     1137.87    666.73 o 
 -13   3   3     1260.72     1482.47    470.84 o 
 -12   3   3       84.64     -194.36    469.91 o 
 -11   3   3    17830.53    18748.36   1253.50 o 
 -10   3   3        6.31     -121.43    200.27 o 
  -9   3   3     1681.06     1716.58    343.12 o 
  -8   3   3     2165.99     2278.74    356.43 o 
  -7   3   3    58941.05    61337.38   1365.32 o 
  -6   3   3      596.27      443.36    195.59 o 
  -5   3   3    80055.63    81682.84   3408.07 o 
  -4   3   3      106.46       30.18    118.90 o 
  -3   3   3    72962.77    70198.53   2315.10 o 
  -2   3   3       31.44      -65.28     66.84 o 
  -1   3   3   444932.56   460756.19   8307.47 o 
   0   3   3     1808.81     1553.30    111.96 o 
   1   3   3    21153.95    22278.01    433.94 o 
   2   3   3      676.80      584.46     59.40 o 
   3   3   3   180137.66   191341.73   1953.20 o 
   4   3   3      213.45      142.69     71.39 o 
   5   3   3   130309.50   132525.69   1607.62 o 
   6   3   3       96.83      157.60    111.76 o 
   7   3   3     1182.84     1492.47    179.22 o 
   8   3   3      683.25      835.77    290.48 o 
   9   3   3    41656.29    40071.65    885.38 o 
  10   3   3        9.07      -44.58    260.93 o 
  11   3   3     4187.75     4681.77    565.79 o 
  12   3   3      506.96     1374.05    631.05 o 
  13   3   3     2916.41     3610.42    862.32 o 
 -13   4   3      440.19      157.46    559.71 o 
 -12   4   3     4265.40     6597.17   1033.31 o 
 -11   4   3     1775.83     1653.22    425.70 o 
 -10   4   3     2470.75     2825.74    892.46 o 
  -9   4   3      271.17      331.23    274.38 o 
  -8   4   3    74986.57    76357.92   1666.51 o 
  -7   4   3     4947.33     4593.02    364.56 o 
  -6   4   3    13904.20    13430.93    496.31 o 
  -5   4   3     2225.28     2161.93    472.37 o 
  -4   4   3   139404.84   143217.47   3503.40 o 
  -3   4   3     4291.97     4000.70    144.24 o 
  -2   4   3    56476.41    58259.03    742.47 o 
  -1   4   3      104.14     -114.71     76.47 o 
   0   4   3   751842.25   788101.44  11175.58 o 
   1   4   3     7946.91     6406.33    440.82 o 
   2   4   3   161109.11   170548.52   2924.81 o 
   3   4   3      145.38       71.02     69.21 o 
   4   4   3     5156.62     5340.75    171.81 o 
   5   4   3     6135.08     5525.44    200.05 o 
   6   4   3   115690.50   118683.16   1500.76 o 
   7   4   3     2817.18     3118.80    228.99 o 
   9   4   3      146.75      155.24    209.72 o 
  10   4   3    12399.84    12506.45    499.83 o 
  11   4   3      767.38     1166.16    631.05 o 
  12   4   3     6797.87     7645.24    841.41 o 
  13   4   3       89.07      555.31    684.57 o 
 -13   5   3      132.48      547.41    531.41 o 
 -12   5   3      601.59      611.54    389.25 o 
 -11   5   3      976.77     1049.03    407.08 o 
 -10   5   3      274.53      244.64    317.15 o 
  -9   5   3     4628.53     5633.18    400.38 o 
  -8   5   3      467.19      484.00    206.89 o 
  -7   5   3     3596.28     3572.24    317.58 o 
  -6   5   3      276.03      226.54    162.56 o 
  -5   5   3     3936.56     2831.34    251.23 o 
  -4   5   3     8141.32     8081.53    274.19 o 
  -3   5   3     4230.61     3956.11    185.55 o 
  -2   5   3       74.23      118.25     72.58 o 
  -1   5   3   250333.33   258139.09   3367.48 o 
   0   5   3    16551.37    17377.08    327.49 o 
   1   5   3    59493.00    56882.50    752.08 o 
   2   5   3    13857.39    12506.77    258.54 o 
   3   5   3    36088.70    34361.43    520.02 o 
   4   5   3     1158.33     1577.40    135.22 o 
   5   5   3     8105.83     7067.49    227.52 o 
   6   5   3     7098.27     6007.54    233.67 o 
   7   5   3    14327.75    14930.64    334.61 o 
   8   5   3     1188.95     1415.01    227.50 o 
   9   5   3      455.90      761.87    204.46 o 
  10   5   3        5.57       13.88    233.60 o 
  11   5   3      356.64     1163.39    554.17 o 
  12   5   3     2197.99     2719.74   1015.47 o 
  13   5   3     3256.60     4643.27    620.34 o 
 -13   6   3      987.65      585.54    515.42 o 
 -12   6   3      778.29      720.32    386.42 o 
 -11   6   3      955.12     1111.01    299.33 o 
 -10   6   3     3634.19     3313.55    471.26 o 
  -9   6   3     1033.95      782.80    324.26 o 
  -8   6   3       57.66      127.32    187.78 o 
  -7   6   3      264.44      191.96    157.09 o 
  -6   6   3     3277.15     3150.24    257.44 o 
  -5   6   3      210.72      433.07    146.32 o 
  -4   6   3    14402.64    13969.13    354.50 o 
  -3   6   3      260.66      281.25     88.39 o 
  -2   6   3     2367.18     2462.72    115.70 o 
  -1   6   3       20.00      -40.37     74.31 o 
   0   6   3     7243.03     7032.28    250.00 o 
   1   6   3      749.40      787.52    101.76 o 
   2   6   3     6690.44     6836.27    199.00 o 
   3   6   3     1920.40     1950.07    133.68 o 
   4   6   3     7690.40     7514.29    222.48 o 
   5   6   3    41015.77    41890.61    665.70 o 
   6   6   3      651.67      585.98    140.69 o 
   7   6   3       38.62      -50.66    131.74 o 
   8   6   3     6225.40     6358.63    295.42 o 
   9   6   3     8761.64     8510.18    526.00 o 
  10   6   3     1473.17     1494.76    427.05 o 
  11   6   3     5893.12     6235.84    566.36 o 
  12   6   3        2.65      415.93    356.58 o 
  13   6   3      819.39     1402.13    738.08 o 
 -13   7   3        5.37      338.28    458.84 o 
 -12   7   3     1700.77     1018.80    391.13 o 
 -11   7   3      150.02      970.38    369.63 o 
 -10   7   3     1792.79     2047.01    555.55 o 
  -9   7   3      469.64      435.20    201.43 o 
  -8   7   3     2388.12     2600.74    263.04 o 
  -7   7   3      122.00      716.39    176.83 o 
  -6   7   3    14874.26    14071.22    371.44 o 
  -5   7   3     2155.82     3316.95    302.53 o 
  -4   7   3      139.47      154.63     93.29 o 
  -3   7   3        1.49       -4.59     78.12 o 
  -2   7   3    38049.57    41866.80    540.81 o 
  -1   7   3      775.96     1137.70    123.54 o 
   0   7   3      772.15      650.56     99.58 o 
   1   7   3       45.01      -24.86     66.40 o 
   2   7   3       73.82        8.06     85.37 o 
   3   7   3      589.42      952.12    164.77 o 
   4   7   3    18488.38    18545.37    443.00 o 
   5   7   3      211.92      496.04    128.45 o 
   6   7   3      140.94      452.36    138.39 o 
   7   7   3       30.67      -63.08    187.67 o 
   8   7   3     8215.80     7916.64    396.14 o 
   9   7   3      172.04      599.69    256.75 o 
  10   7   3     4626.31     5054.08    581.80 o 
  11   7   3       10.28      292.73    336.81 o 
  12   7   3      892.73     1530.07    418.80 o 
  13   7   3       15.49      138.16    541.26 o 
 -13   8   3      234.02      338.28    402.25 o 
 -12   8   3        0.04      126.30    293.16 o 
 -11   8   3      118.52       -7.67    300.08 o 
 -10   8   3     3430.19     3791.67   1372.21 o 
  -9   8   3     3257.66     3844.85    390.32 o 
  -8   8   3     7245.73     7625.41    364.39 o 
  -7   8   3     1002.95      675.65    185.44 o 
  -6   8   3     4754.77     5221.14    251.00 o 
  -5   8   3     3883.91     3916.10    207.74 o 
  -4   8   3    35944.13    34473.38    510.16 o 
  -3   8   3    17578.16    17155.65    312.90 o 
  -2   8   3     6261.58     5985.08    220.47 o 
  -1   8   3     1966.67     2505.00    212.89 o 
   0   8   3    33783.82    34035.83    522.89 o 
   1   8   3    12876.55    13152.16    249.12 o 
   2   8   3    21622.09    20634.55    345.46 o 
   3   8   3    33399.95    34378.75    573.50 o 
   4   8   3      235.57      366.73    159.49 o 
   5   8   3     1072.84     1009.89    157.06 o 
   6   8   3    12718.82    13265.28    359.02 o 
   7   8   3    10440.12    10821.25    437.61 o 
   8   8   3     8950.68     8435.83    420.14 o 
   9   8   3     5862.71     6179.64    423.81 o 
  10   8   3       40.46       26.82    233.45 o 
  11   8   3       10.70     -293.55    223.46 o 
  12   8   3     1063.81      896.42    585.54 o 
  13   8   3      467.47     -350.59    405.94 o 
 -13   9   3      316.57       44.24    289.08 o 
 -12   9   3        4.28      -52.36    276.95 o 
 -11   9   3        0.93       78.17    273.40 o 
 -10   9   3       82.59     -382.06    254.71 o 
  -9   9   3      645.53      813.71    328.35 o 
  -8   9   3        7.24     -207.35    167.48 o 
  -7   9   3     5334.83     5341.29    282.51 o 
  -6   9   3       56.97     -202.83    135.22 o 
  -5   9   3     3329.20     3527.51    226.38 o 
  -4   9   3      521.61      645.99    126.96 o 
  -3   9   3      164.07      101.31     99.00 o 
  -2   9   3     5728.48     5039.91    193.62 o 
  -1   9   3      568.81      254.21    121.50 o 
   0   9   3     7181.99     6282.33    203.44 o 
   1   9   3    14010.20    13406.63    264.72 o 
   2   9   3      827.60     1179.41    100.96 o 
   3   9   3     1065.77      729.36    135.69 o 
   4   9   3      143.13      -32.92    116.17 o 
   5   9   3     2447.74     2881.01    207.73 o 
   6   9   3     4032.78     4564.31    260.13 o 
   7   9   3     2648.23     3174.65    330.11 o 
   8   9   3      835.34      726.27    261.83 o 
   9   9   3      123.19     -157.51    223.83 o 
  10   9   3       10.67      144.05    222.57 o 
  11   9   3       50.23     -253.43    249.92 o 
  12   9   3      122.55      205.37    469.29 o 
 -12  10   3      227.28      -29.65    285.66 o 
 -11  10   3     1490.10     1238.43    360.36 o 
 -10  10   3     1497.24      895.58    439.77 o 
  -9  10   3        6.12      164.67    306.61 o 
  -8  10   3     9790.14     8896.46    361.22 o 
  -7  10   3     1859.43     1836.07    235.28 o 
  -6  10   3      125.69     -187.18    143.21 o 
  -5  10   3     3271.72     3916.01    245.75 o 
  -4  10   3    40619.15    41588.64    605.63 o 
  -3  10   3      414.71      444.33    114.86 o 
  -2  10   3    28116.91    28286.60    508.59 o 
  -1  10   3     1365.23     1796.44    172.37 o 
   0  10   3    59921.81    59733.59    842.39 o 
   1  10   3      245.61      229.43    108.93 o 
   2  10   3    39815.44    41441.27    563.61 o 
   3  10   3        1.43       -3.32    115.57 o 
   4  10   3     4796.47     4538.04    236.74 o 
   5  10   3      758.82      877.05    177.08 o 
   6  10   3    12458.87    12284.79    362.65 o 
   7  10   3        9.70       28.91    195.66 o 
   8  10   3     2329.49     2439.04    332.09 o 
   9  10   3      611.73      845.17    257.63 o 
  10  10   3     2828.23     2350.94    431.40 o 
  11  10   3      272.96      387.73    250.74 o 
 -12  11   3       85.86      212.13    283.54 o 
 -11  11   3     8783.82     8426.37   1123.11 o 
 -10  11   3     1498.88      592.03    441.62 o 
  -9  11   3     2178.91     1658.53    512.96 o 
  -8  11   3       83.19      319.68    278.09 o 
  -7  11   3    24734.62    25657.10    584.87 o 
  -6  11   3     3905.38     4675.81    288.45 o 
  -5  11   3    63998.51    62480.46   1273.41 o 
  -4  11   3     1438.76     1820.28    174.18 o 
  -3  11   3     4622.45     4156.22    183.13 o 
  -2  11   3      229.22      250.57    133.64 o 
  -1  11   3   201647.44   200521.95   3660.09 o 
   0  11   3     6916.80     7290.63    257.81 o 
   1  11   3    37732.28    37265.86    604.81 o 
   2  11   3      530.38      633.91    120.20 o 
   3  11   3    73067.95    71327.68   1049.01 o 
   4  11   3     7926.17     8134.85    300.63 o 
   5  11   3    63052.69    64287.34   1164.75 o 
   6  11   3       47.31      114.19    164.61 o 
   7  11   3     3178.16     3461.02    370.68 o 
   8  11   3     1966.15     2320.64    333.97 o 
   9  11   3    13848.56    14809.97    946.58 o 
  10  11   3      719.08      677.92    264.48 o 
  11  11   3      321.14      104.56    260.69 o 
  12  11   3      640.59      136.54    302.61 o 
 -12  12   3     2199.38     1247.44   1181.54 o 
 -11  12   3        0.91      -81.10    246.45 o 
 -10  12   3       24.75      133.31    261.69 o 
  -9  12   3     1461.59     1038.47    351.29 o 
  -8  12   3     7943.78     8886.92    495.92 o 
  -7  12   3     2190.48     2524.69    333.92 o 
  -6  12   3      878.59     1010.80    212.40 o 
  -5  12   3     4758.49     4702.61    250.07 o 
  -4  12   3    12096.53    12239.51    312.45 o 
  -3  12   3     9772.12     8936.69    291.09 o 
  -2  12   3     1486.72     1481.97    244.14 o 
  -1  12   3       17.48       -6.39    182.35 o 
   0  12   3    29404.69    31303.76    557.42 o 
   1  12   3     5718.81     5173.55    217.81 o 
   2  12   3     8404.75     8882.34    240.63 o 
   3  12   3    14127.15    12843.81    275.95 o 
   4  12   3     3783.77     3894.21    281.10 o 
   5  12   3        1.89       54.85    158.22 o 
   6  12   3    14651.63    14399.79    522.64 o 
   7  12   3     7242.43     6596.24    401.03 o 
   8  12   3      131.33      108.81    265.33 o 
   9  12   3     5999.43     5563.66   1174.90 o 
  10  12   3     9547.84     8700.18    608.39 o 
  11  12   3     1466.65      649.49    540.03 o 
  12  12   3     1041.26      130.39    275.55 o 
 -12  13   3      163.22      221.16    255.87 o 
 -11  13   3      153.85     -127.67    246.61 o 
 -10  13   3      811.04      396.29    283.83 o 
  -9  13   3     1477.05     1182.85    384.01 o 
  -8  13   3       19.32     -212.54    270.57 o 
  -7  13   3      432.86       45.72    229.05 o 
  -6  13   3     1238.54      794.11    253.58 o 
  -5  13   3     1003.21      877.25    173.80 o 
  -4  13   3      261.26      319.83    139.68 o 
  -3  13   3      823.22      701.86    174.22 o 
  -2  13   3     4227.16     4435.63    225.40 o 
  -1  13   3      244.65       95.58    135.97 o 
   0  13   3     1959.52     2248.32    208.37 o 
   1  13   3      835.18     1032.01    172.05 o 
   2  13   3     6897.14     7115.04    230.65 o 
   3  13   3      167.31       51.04    158.22 o 
   4  13   3     1360.23     1019.83    205.79 o 
   5  13   3       14.85     -222.64    148.43 o 
   6  13   3     8156.34     7305.75    406.09 o 
   7  13   3     3982.53     3820.77    517.55 o 
   8  13   3     3655.86     3520.40    494.99 o 
   9  13   3       95.06     -263.87    224.92 o 
  10  13   3      580.45      398.13    279.10 o 
  11  13   3     1337.61      681.65    660.58 o 
 -11  14   3        0.81     -112.34    215.43 o 
 -10  14   3      173.12      -13.47    266.48 o 
  -9  14   3     7617.73     8225.86   1091.12 o 
  -8  14   3      353.85      379.41    317.77 o 
  -7  14   3     2625.78     3216.62    373.61 o 
  -6  14   3        0.17     -157.46    189.78 o 
  -5  14   3    11642.06    12208.52    483.10 o 
  -3  14   3    18858.65    17979.12    446.84 o 
  -2  14   3     1259.63     1664.64    216.69 o 
  -1  14   3      118.90     -216.94    144.62 o 
   0  14   3       47.55      -22.97    157.28 o 
   1  14   3    53490.91    53384.88    841.89 o 
   2  14   3     1715.86     2453.98    296.30 o 
   3  14   3     6623.80     6648.00    302.98 o 
   4  14   3        1.03      128.21    178.16 o 
   5  14   3    18418.47    18850.97    556.28 o 
   6  14   3      699.79     1474.91    394.03 o 
   7  14   3     3161.41     3055.22    378.32 o 
   8  14   3      333.04      347.18    250.44 o 
   9  14   3     1992.66      978.32    349.13 o 
  10  14   3       38.53     -309.63    206.42 o 
  11  14   3     3001.54     2081.86   1661.29 o 
 -11  15   3      555.03       71.39    249.41 o 
 -10  15   3      627.10      433.36    475.44 o 
  -9  15   3      107.74     -213.71    280.13 o 
  -8  15   3     1840.31     1840.98    709.17 o 
  -7  15   3     6260.58     6776.61    436.26 o 
  -6  15   3    18327.96    17992.45   1177.61 o 
  -5  15   3     2569.26     3523.03    372.58 o 
  -4  15   3     2823.98     3279.82    347.21 o 
  -3  15   3     1225.58     1224.61    218.19 o 
  -2  15   3    17812.74    17664.97    455.23 o 
  -1  15   3    16629.54    16600.22    435.99 o 
   0  15   3    17271.91    17410.88    436.87 o 
   1  15   3     1275.26     2121.06    243.22 o 
   2  15   3     3987.96     5188.25    663.00 o 
   3  15   3     4933.24     5466.64    327.43 o 
   4  15   3    18146.02    18097.20    498.41 o 
   5  15   3     5170.27     6117.21    335.58 o 
   6  15   3       46.30      -17.37    251.36 o 
   7  15   3      250.82      -30.48    269.27 o 
   8  15   3     1376.60     1779.11    356.64 o 
   9  15   3      136.84      -35.70    250.33 o 
  10  15   3     1363.86      747.85    509.27 o 
  11  15   3       40.75      -23.23    221.99 o 
 -11  16   3      277.56      110.76    261.90 o 
 -10  16   3      238.62      175.73    294.81 o 
  -9  16   3      381.47      135.06    533.26 o 
  -8  16   3      667.26       48.54    456.38 o 
  -7  16   3      130.35     -204.23    281.08 o 
  -6  16   3      889.75      485.27    267.52 o 
  -5  16   3       76.66      -11.37    229.80 o 
  -4  16   3     6358.17     6632.16    377.28 o 
  -3  16   3     1195.52      984.85    253.26 o 
  -2  16   3     7422.30     7065.25    303.26 o 
  -1  16   3        0.81       55.06    174.92 o 
   0  16   3     6517.33     6225.36    289.28 o 
   1  16   3      246.85      267.30    209.98 o 
   2  16   3     1042.00     1241.00    272.19 o 
   3  16   3      917.57     1113.62    278.57 o 
   4  16   3      405.01      213.69    195.81 o 
   5  16   3        4.13     -195.73    254.67 o 
   6  16   3     1884.68     1485.40    346.37 o 
   7  16   3      506.97      233.91    292.94 o 
   8  16   3     1490.59      880.39    367.92 o 
   9  16   3        0.06     -214.33    285.99 o 
  10  16   3      832.56      322.04    268.78 o 
 -10  17   3      498.92       44.61    313.10 o 
  -9  17   3      107.91      -89.72    329.24 o 
  -8  17   3      707.36      809.39    400.41 o 
  -7  17   3     2126.34     1808.93    440.31 o 
  -6  17   3        1.09     -321.62    214.42 o 
  -5  17   3     3949.51     5016.04    468.16 o 
  -4  17   3      741.39      633.67    266.35 o 
  -3  17   3      386.14      506.95    242.63 o 
  -2  17   3      153.10       34.73    197.73 o 
  -1  17   3     5395.71     4526.28    299.13 o 
   0  17   3        0.40     -270.31    192.47 o 
   1  17   3    14234.32    14600.77    728.14 o 
   2  17   3        0.08      -67.26    211.11 o 
   3  17   3     1650.85     1560.34    298.55 o 
   4  17   3       27.05      247.44    198.82 o 
   5  17   3     4729.54     4860.60    573.60 o 
   6  17   3      258.14     -217.47    244.46 o 
   7  17   3     2571.15     3130.27    532.40 o 
   8  17   3      428.68      412.04    378.26 o 
   9  17   3      523.61      134.03    286.00 o 
  10  17   3       37.85      -70.53    238.24 o 
 -10  18   3      499.24      372.54    339.14 o 
  -9  18   3     1728.23     1455.84    432.97 o 
  -8  18   3     3251.98     3197.44    571.48 o 
  -7  18   3     3207.06     5228.52    641.40 o 
  -6  18   3        9.58     -360.98    240.65 o 
  -5  18   3      347.18      614.55    281.59 o 
  -4  18   3     5268.14     5889.05    469.38 o 
  -3  18   3     7152.55     7432.20    408.55 o 
  -2  18   3       13.50     -255.20    213.45 o 
  -1  18   3       32.56      297.62    263.57 o 
   0  18   3     5490.75     6374.26    463.63 o 
   1  18   3     3816.04     5229.29    435.15 o 
   2  18   3     7954.68     8533.70    430.78 o 
   3  18   3     1212.13     1422.94    317.89 o 
   4  18   3     1316.13     1217.82    305.53 o 
   5  18   3     3712.40     4970.53    470.25 o 
   6  18   3     4617.51     4775.87    585.14 o 
   7  18   3     3973.92     4530.05    575.47 o 
   8  18   3     1326.55     1180.73    513.58 o 
   9  18   3      117.20       95.97    310.57 o 
  -9  19   3     2559.83     2300.67    521.36 o 
  -8  19   3      674.85      459.96    414.69 o 
  -7  19   3      608.48      864.79    430.42 o 
  -6  19   3     6409.64     6949.80    465.21 o 
  -5  19   3      624.39      726.35    308.34 o 
  -4  19   3     2720.75     3286.54    407.93 o 
  -3  19   3     1825.75     2602.11    366.23 o 
  -2  19   3     7780.23     8264.67    564.88 o 
  -1  19   3     5157.31     6055.23    546.31 o 
   0  19   3    11478.52    11461.29    498.70 o 
   1  19   3       37.89     -215.18    251.50 o 
   2  19   3      787.31      787.23    291.65 o 
   3  19   3     3916.69     4875.58    442.80 o 
   4  19   3    14565.35    15323.93    591.29 o 
   5  19   3      774.42      618.17    399.85 o 
   6  19   3     1987.19     1562.85    481.65 o 
   7  19   3     1824.42     1941.70    487.10 o 
   8  19   3     1834.45     2140.70    511.21 o 
   9  19   3     1442.09      975.27    441.36 o 
  -8  20   3      278.09     -163.43    377.78 o 
  -7  20   3      248.89      245.89    382.25 o 
  -6  20   3      429.32     -101.14    369.32 o 
  -5  20   3        9.98     -237.51    254.94 o 
  -4  20   3       40.38     -279.08    245.71 o 
  -3  20   3     2306.40     3010.64    499.99 o 
  -2  20   3      193.74      109.28    313.69 o 
  -1  20   3      794.64      310.30    317.01 o 
   0  20   3       26.49     -235.40    264.22 o 
   1  20   3     1481.33     1467.94    331.88 o 
   2  20   3      117.64     -355.53    237.02 o 
   3  20   3     1645.25     1984.91    371.01 o 
   4  20   3      580.75      146.60    356.59 o 
   5  20   3       30.40     -169.08    348.38 o 
   6  20   3      213.96      -20.78    371.52 o 
   7  20   3      214.45     -435.47    355.46 o 
   8  20   3      203.75      359.52    399.99 o 
  -8  21   3      337.43      151.73    413.59 o 
  -7  21   3        2.33     -460.38    306.92 o 
  -6  21   3     3022.84     2473.76    687.03 o 
  -5  21   3      208.73       75.31    295.63 o 
  -4  21   3        9.17     -322.06    286.68 o 
  -3  21   3        0.40     -427.96    285.31 o 
  -2  21   3    11029.16    10376.41    657.53 o 
  -1  21   3       29.00     -255.69    286.86 o 
   0  21   3     3920.02     5235.69   1173.54 o 
   1  21   3      441.41     1120.03    402.73 o 
   2  21   3     1465.08     1095.64    338.74 o 
   3  21   3       87.87     -299.44    261.80 o 
   4  21   3     3108.63     3265.18    561.67 o 
   5  21   3      217.99      449.87    379.44 o 
   6  21   3       70.90     -313.54    346.27 o 
   7  21   3       30.66      218.93    387.78 o 
   8  21   3     1865.68     1297.53    474.75 o 
  -7  22   3      768.39      810.98    458.77 o 
  -6  22   3       16.59     -342.49    334.61 o 
  -5  22   3     2810.47     3346.19    564.91 o 
  -4  22   3     1933.64     2732.95    526.81 o 
  -3  22   3     7166.53     8302.70    923.21 o 
  -2  22   3      407.41      313.13    346.21 o 
  -1  22   3       83.00     -320.38    301.12 o 
   0  22   3       33.44      263.83    365.79 o 
   1  22   3    10432.92    12478.54    731.18 o 
   2  22   3     1815.74     2129.53    475.31 o 
   3  22   3     3080.50     3897.31    473.69 o 
   4  22   3        1.14     -299.38    396.62 o 
   5  22   3     2751.91     3290.88    591.66 o 
   6  22   3      144.61      609.75    447.34 o 
   7  22   3     3276.92     3777.50    646.49 o 
  -6  23   3      576.69      493.28    655.66 o 
  -5  23   3        5.40       37.14    363.51 o 
  -4  23   3       70.40       28.69    350.21 o 
  -3  23   3      161.12      130.23    356.97 o 
  -2  23   3      475.28     1058.14    420.56 o 
  -1  23   3       62.13        8.62    336.52 o 
   0  23   3      702.63     1105.27    439.26 o 
   1  23   3      912.00      689.08    404.04 o 
   2  23   3      121.17      128.91    356.02 o 
   3  23   3     1429.78     1082.67    420.87 o 
   4  23   3      652.38     1003.21    466.08 o 
   5  23   3       18.84     -544.90    455.15 o 
   6  23   3       13.90     -391.39    525.26 o 
  -5  24   3      219.73       94.72    586.77 o 
  -4  24   3       26.29     -152.11    369.04 o 
  -3  24   3       32.45     -243.26    332.21 o 
  -2  24   3      525.23      -12.58    344.99 o 
  -1  24   3       74.10     -239.07    324.88 o 
   0  24   3      301.59      -76.68    389.95 o 
   1  24   3       10.22     -167.60    335.92 o 
   2  24   3      895.01     1355.67    449.73 o 
   3  24   3       40.88     -268.17    455.15 o 
   4  24   3     1768.36     1535.20    729.46 o 
   5  24   3       97.57     -711.64    794.66 o 
  -3  25   3       46.30     -159.26    374.33 o 
  -2  25   3     1304.90     2965.25    585.64 o 
  -1  25   3      961.05     1644.82    898.61 o 
   0  25   3     2152.47     3845.12    796.51 o 
   1  25   3      837.91     1221.53    471.80 o 
   2  25   3      169.31      -82.60    374.28 o 
   3  25   3      139.52      205.43    642.13 o 
 -13   0   4      445.53      441.62    552.33 o 
 -11   0   4      343.83      530.18    462.53 o 
 -10   0   4    29800.26    26570.73   1242.43 o 
  -9   0   4       62.94     -236.18    313.68 o 
  -8   0   4    16854.60    17568.66    921.36 o 
  -7   0   4     5772.61     5882.46    537.57 o 
  -6   0   4   145044.03   145599.02   3760.50 o 
  -5   0   4      681.89      937.36    269.40 o 
  -3   0   4        8.70      -71.35    139.00 o 
  -2   0   4   452609.19   467771.53  10619.68 o 
  -1   0   4     1269.78     1018.56     91.95 o 
   0   0   4   625518.19   591701.75   9248.31 o 
   1   0   4       20.25      -13.69     52.28 o 
   2   0   4  1155341.25  1209069.75  19590.37 o 
   3   0   4      438.50      483.36    103.77 o 
   4   0   4    98003.35   101737.07   1743.05 o 
   5   0   4     1072.07     1068.46    174.84 o 
   6   0   4    98331.78    98728.02   1804.78 o 
   7   0   4       53.05      250.40    266.32 o 
   8   0   4      336.00      219.96    219.44 o 
   9   0   4     1470.55     1409.72    473.60 o 
  10   0   4    13492.15    15110.87    957.04 o 
  11   0   4      122.91      200.51    496.97 o 
  12   0   4      942.37      637.21    572.01 o 
  13   0   4      292.35      752.84    580.62 o 
 -13   1   4     1161.80     1391.84    484.29 o 
 -12   1   4        0.96      386.26    515.42 o 
 -11   1   4     4166.76     4696.36    523.98 o 
 -10   1   4      327.18       34.34    266.04 o 
  -9   1   4      461.02      189.22    252.64 o 
  -8   1   4      481.26      572.01    351.82 o 
  -7   1   4    48391.09    51380.24   1824.89 o 
  -6   1   4     6072.37     5952.81    348.80 o 
  -5   1   4    16731.07    19048.45    752.84 o 
  -4   1   4      446.03      484.38    155.18 o 
  -3   1   4    36198.14    38086.17    809.34 o 
  -2   1   4    25705.07    24908.66    442.59 o 
  -1   1   4    66691.02    67371.95    944.25 o 
   0   1   4     5421.09     5869.80    104.22 o 
   1   1   4    19296.72    21166.36    297.67 o 
   3   1   4    41218.40    43191.96    598.35 o 
   4   1   4     9342.26     9138.45    212.75 o 
   5   1   4      750.34      744.29    115.38 o 
   6   1   4      646.90      625.54    156.08 o 
   7   1   4    43012.78    43924.08    710.13 o 
   8   1   4     2711.72     3066.83    282.84 o 
   9   1   4     2921.94     2822.24    675.94 o 
  10   1   4     1779.12     2272.87    412.96 o 
  11   1   4     7647.80     7369.70    525.38 o 
  12   1   4      286.38      208.70    386.26 o 
  13   1   4     2326.11     3459.12    777.44 o 
 -13   2   4      427.17      867.96    425.25 o 
 -12   2   4     1295.68     1634.84    651.97 o 
 -11   2   4        2.52     -500.05    333.36 o 
 -10   2   4     1438.22     1410.40    337.49 o 
  -9   2   4     6645.72     6100.24    739.92 o 
  -8   2   4     3581.82     4352.84    554.17 o 
  -7   2   4      106.93       33.59    203.96 o 
  -6   2   4     1184.49      865.13    227.25 o 
  -5   2   4      591.50      692.11    204.82 o 
  -4   2   4      947.42     1260.61    192.89 o 
  -3   2   4      115.69      250.80    120.67 o 
  -2   2   4    19211.09    18986.81    802.03 o 
  -1   2   4    20638.38    20355.63    357.61 o 
   0   2   4     8996.94     8781.56    160.01 o 
   1   2   4    10508.76    10803.23    187.97 o 
   2   2   4      199.51      345.57     72.82 o 
   3   2   4    27148.29    26443.82    351.29 o 
   4   2   4      585.00      797.06     91.27 o 
   5   2   4    10007.52     9822.83    242.39 o 
   6   2   4      306.91      325.24    114.21 o 
   7   2   4    10280.86    10239.95    300.24 o 
   8   2   4     2143.33     2273.85    277.11 o 
   9   2   4     5778.08     5732.48    336.72 o 
  10   2   4      424.56      870.99    357.35 o 
  11   2   4      654.31      944.50    385.36 o 
  12   2   4     1258.29     1693.88    691.33 o 
  13   2   4     4680.37     6123.57    948.43 o 
 -13   3   4      355.74     1755.39    709.78 o 
 -12   3   4      890.38      509.27    551.10 o 
 -11   3   4       49.09       69.87    270.99 o 
 -10   3   4      344.76      662.22    291.75 o 
  -9   3   4     1979.61     2977.15    407.95 o 
  -8   3   4      734.41      853.72    290.71 o 
  -7   3   4      760.20     1244.89    407.17 o 
  -6   3   4     2115.26     2704.59    556.63 o 
  -5   3   4     1282.10     2107.17    493.28 o 
  -4   3   4     2551.43     2967.33    294.62 o 
  -3   3   4    11172.85    12655.67   1412.80 o 
  -2   3   4     5012.79     4893.20    173.35 o 
  -1   3   4     3528.96     3283.21    230.03 o 
   0   3   4    40459.53    39832.94    534.17 o 
   1   3   4     2010.66     1976.77    259.56 o 
   2   3   4    21327.46    21752.19    378.58 o 
   3   3   4     7999.61     7212.06    320.10 o 
   4   3   4      419.28      393.01     74.14 o 
   5   3   4     2025.74     2139.65    328.43 o 
   6   3   4    14881.28    15374.24    417.79 o 
   7   3   4     1069.58     1311.41    174.41 o 
   8   3   4      544.82      149.25    199.65 o 
   9   3   4     1109.86     1794.42    288.07 o 
  10   3   4     7312.00     7697.25    503.72 o 
  11   3   4      746.28     1070.39    393.58 o 
  12   3   4     1614.25     2140.42    660.58 o 
  13   3   4        0.06      296.46    530.18 o 
 -13   4   4      267.92      565.86    554.79 o 
 -12   4   4      851.46      348.78    327.07 o 
 -11   4   4     2419.53     3021.38    501.10 o 
 -10   4   4     2631.40     3941.16    454.94 o 
  -9   4   4        3.10      196.60    260.91 o 
  -8   4   4        6.61      464.14    238.47 o 
  -7   4   4      678.39      840.75    255.09 o 
  -6   4   4    13993.15    15250.31    998.86 o 
  -5   4   4     3571.82     3578.96    313.68 o 
  -4   4   4    18926.11    19473.63   1043.76 o 
  -3   4   4    18727.64    19543.68    415.17 o 
  -2   4   4     1300.47     1337.92    149.37 o 
  -1   4   4     2087.13     2286.23    312.13 o 
   0   4   4    35193.36    33449.86   1098.88 o 
   1   4   4   104729.35   112195.09   1952.86 o 
   2   4   4     3012.14     2566.90    395.48 o 
   3   4   4     4749.76     5214.29    186.71 o 
   4   4   4     1027.97      974.37    122.14 o 
   5   4   4     5918.24     5688.56    170.39 o 
   6   4   4     3116.13     3933.53    297.17 o 
   7   4   4     8519.98     7988.12    265.81 o 
   8   4   4       22.78      -20.41    184.37 o 
   9   4   4       18.40     -210.28    191.48 o 
  10   4   4      699.17     1560.73    371.69 o 
  11   4   4      527.28      628.59    524.03 o 
  12   4   4       58.13      370.31    412.71 o 
  13   4   4        7.71      610.87    401.05 o 
 -13   5   4      999.93      637.21    520.34 o 
 -12   5   4       13.25     -207.18    303.23 o 
 -11   5   4      637.08      408.55    366.76 o 
 -10   5   4      319.98      507.19    250.80 o 
  -9   5   4     9678.33     9717.14    854.94 o 
  -8   5   4      595.44      563.44    265.58 o 
  -7   5   4     7919.97     7459.38    414.94 o 
  -6   5   4       32.32       45.27    174.97 o 
  -5   5   4    10559.74    11192.94    436.37 o 
  -4   5   4    15532.05    16179.08    378.95 o 
  -3   5   4    55041.85    54075.79    731.03 o 
  -2   5   4     5435.85     4987.83    151.43 o 
  -1   5   4    90778.55    88389.30   1802.53 o 
   0   5   4     7284.31     7472.92    228.69 o 
   1   5   4    17105.85    14632.12    284.95 o 
   2   5   4    10536.92    10538.52    232.58 o 
   3   5   4    17589.47    15517.29    251.59 o 
   4   5   4    14670.81    14228.72    369.76 o 
   5   5   4      377.64      378.02    114.69 o 
   6   5   4     1150.47     1056.01    171.00 o 
   7   5   4     2507.97     2963.53    198.59 o 
   8   5   4     3213.02     3830.10    298.37 o 
   9   5   4      439.49      319.80    193.29 o 
  10   5   4     3391.09     4532.93    412.95 o 
  11   5   4      101.94      144.43    329.42 o 
  12   5   4     1362.33     1317.09    596.00 o 
  13   5   4      178.68      787.71    396.56 o 
 -13   6   4      123.34      -60.28    511.73 o 
 -12   6   4      293.42      178.64    327.33 o 
 -11   6   4      812.44     1003.81    382.86 o 
 -10   6   4     5260.02     5237.61    581.87 o 
  -9   6   4       50.47       -4.83    208.77 o 
  -8   6   4     1751.13     2335.77    363.73 o 
  -7   6   4     1228.27     1273.26    288.09 o 
  -6   6   4     5561.42     4675.89    246.08 o 
  -5   6   4      739.69      635.67    154.84 o 
  -4   6   4    39910.41    38151.13    590.18 o 
  -3   6   4     2304.37     2331.62    138.04 o 
  -2   6   4    25041.46    24225.74    392.94 o 
  -1   6   4     2435.58     2452.63    235.38 o 
   0   6   4    68329.42    67880.05    814.67 o 
   1   6   4     1908.32     2000.43    193.89 o 
   2   6   4    33250.72    31283.47    494.13 o 
   3   6   4     1105.35     1254.26     91.02 o 
   4   6   4      467.13      621.36     91.86 o 
   5   6   4     2573.75     2658.73    225.69 o 
   6   6   4    34325.47    32402.84    499.05 o 
   7   6   4      312.40      366.05    163.46 o 
   8   6   4     1539.47     1822.26    239.05 o 
   9   6   4      112.96      275.66    230.20 o 
  10   6   4      192.02      245.24    241.52 o 
  11   6   4       34.18      127.87    436.69 o 
  12   6   4     1021.82     1566.81    441.10 o 
  13   6   4      270.96      723.60    378.88 o 
 -12   7   4      150.49      316.73    321.81 o 
 -11   7   4     9701.62    10251.87    927.52 o 
 -10   7   4     2892.03     2617.52    449.95 o 
  -9   7   4     6898.01     7220.03    343.39 o 
  -8   7   4        0.72     -192.46    166.64 o 
  -7   7   4    60168.28    62553.82   1250.17 o 
  -6   7   4     2297.30     2571.81    241.22 o 
  -5   7   4    13195.55    13995.38    385.90 o 
  -4   7   4     2624.49     2782.04    195.45 o 
  -3   7   4   123517.93   121489.35   2211.96 o 
  -2   7   4      917.96      966.79    100.81 o 
  -1   7   4     4149.94     3507.42    153.00 o 
   0   7   4       65.00      107.55     95.70 o 
   2   7   4      478.62      542.55    109.31 o 
   3   7   4    99646.57   101987.66   1461.98 o 
   4   7   4       91.83       -1.33     98.49 o 
   5   7   4      886.91      670.22    180.70 o 
   6   7   4     3681.27     3717.54    306.66 o 
   7   7   4    35381.12    34758.20    647.07 o 
   8   7   4     3361.92     3922.32    360.01 o 
   9   7   4    11074.84    10047.87    452.85 o 
  10   7   4       26.57      -83.42    275.21 o 
  11   7   4     1900.08     3034.65    868.47 o 
  12   7   4     1769.29     1967.06    471.81 o 
  13   7   4     1792.61     2039.29   1221.52 o 
 -13   8   4       80.19      -48.03    257.95 o 
 -12   8   4      363.51       37.79    311.99 o 
 -11   8   4       33.82      174.00    335.54 o 
 -10   8   4    11918.67    10978.88    928.75 o 
  -9   8   4      343.23      325.13    195.34 o 
  -8   8   4    11877.88    11775.46    390.21 o 
  -7   8   4       11.17     -105.68    145.70 o 
  -6   8   4    24174.18    23219.99    644.34 o 
  -5   8   4     4630.29     4453.81    219.01 o 
  -4   8   4    74472.38    71335.03    881.84 o 
  -3   8   4     6788.60     6307.34    188.77 o 
  -2   8   4      809.92      735.47    126.55 o 
  -1   8   4    11153.37    12368.35    283.90 o 
   0   8   4   160427.88   160381.44   1886.85 o 
   1   8   4    15402.75    15294.63    272.40 o 
   2   8   4     5159.47     4515.09    188.85 o 
   3   8   4     2208.43     2410.22    180.41 o 
   4   8   4    48683.39    47085.00    732.72 o 
   5   8   4     2011.18     2086.57    190.31 o 
   6   8   4    37916.16    37573.65    565.24 o 
   7   8   4     2560.21     3523.47    341.76 o 
   8   8   4     1774.78     2190.47    424.39 o 
   9   8   4      172.00      332.06    257.95 o 
  10   8   4     6977.62     7024.53    423.44 o 
  11   8   4     1115.39     1081.58    381.79 o 
  12   8   4      394.41      471.20    867.85 o 
  13   8   4      170.16      -34.77    324.94 o 
 -13   9   4       15.50     -150.17    361.04 o 
 -12   9   4       86.07      -15.29    246.44 o 
 -11   9   4     2252.21     1875.60    791.59 o 
 -10   9   4      136.68      -89.15    306.61 o 
  -9   9   4     1488.32     1421.85    289.09 o 
  -8   9   4       83.87      -53.66    182.55 o 
  -7   9   4     3031.73     3547.84    297.62 o 
  -6   9   4      411.24       53.69    151.40 o 
  -5   9   4     1884.18     2034.69    197.71 o 
  -4   9   4     1472.88     1941.23    161.40 o 
  -3   9   4        6.56     -122.49     81.66 o 
  -2   9   4    26295.06    24917.13    459.42 o 
  -1   9   4     2179.21     2769.79    274.50 o 
   0   9   4    33462.34    30481.01    501.16 o 
   1   9   4     3663.62     4482.09    156.00 o 
   2   9   4     3367.40     2936.69    191.55 o 
   3   9   4       78.47      -59.02    101.12 o 
   4   9   4    15592.58    14219.88    369.84 o 
   5   9   4     3687.27     3742.94    280.53 o 
   6   9   4     8206.85     8315.31    293.67 o 
   7   9   4     7627.04     7302.52    376.85 o 
   8   9   4     3242.40     3841.71    385.93 o 
   9   9   4      215.06      231.09    238.58 o 
  10   9   4     5206.14     5209.88    669.84 o 
  11   9   4     3440.12     3067.00   1188.30 o 
  12   9   4      432.84      614.04    422.55 o 
 -12  10   4      385.89      115.29    247.84 o 
 -11  10   4      522.22      234.40    296.19 o 
 -10  10   4       36.45      -33.92    303.21 o 
  -9  10   4     4151.05     4978.58   1246.12 o 
  -8  10   4     1086.01     1096.07    279.72 o 
  -7  10   4     3176.86     3679.94    297.57 o 
  -6  10   4      642.33      760.44    190.76 o 
  -5  10   4    35939.44    36828.12    578.30 o 
  -4  10   4      255.60      428.57    125.14 o 
  -3  10   4      160.11       25.66    107.81 o 
  -2  10   4      129.67     -160.04    106.69 o 
  -1  10   4    46912.73    49869.46    748.21 o 
   0  10   4     1147.26     1510.11    159.52 o 
   1  10   4    13547.57    13720.35    280.97 o 
   2  10   4      862.38      840.45    149.54 o 
   3  10   4     3165.46     3448.20    220.71 o 
   4  10   4      457.89      439.91    146.44 o 
   5  10   4     9889.45     9345.70    387.72 o 
   6  10   4      130.65      -87.49    193.88 o 
   7  10   4     4032.60     4284.32    394.07 o 
   8  10   4     1293.11     1178.61    287.29 o 
   9  10   4     6126.76     6679.21    408.78 o 
  10  10   4       30.68      420.24    254.56 o 
  11  10   4      450.24      360.53    249.12 o 
  12  10   4      292.60      251.93    304.26 o 
 -12  11   4     1913.17      964.18    766.37 o 
 -11  11   4       51.50      -36.90    263.43 o 
 -10  11   4      505.18      315.35    301.03 o 
  -9  11   4      897.87     1132.91    369.59 o 
  -8  11   4    12730.33    12490.09    516.32 o 
  -7  11   4     4726.42     5485.77    344.91 o 
  -6  11   4     8025.37     7756.11    313.56 o 
  -5  11   4      305.97      690.37    158.17 o 
  -4  11   4     9999.40     9338.45    266.60 o 
  -3  11   4     9742.10     9964.17    305.15 o 
  -2  11   4    28723.46    29815.35    548.76 o 
  -1  11   4    21675.84    20652.91    431.82 o 
   0  11   4     5596.98     5019.52    210.23 o 
   1  11   4      890.95      789.17    139.20 o 
   2  11   4    11224.91     9615.42    230.22 o 
   3  11   4    16910.08    16729.08    438.20 o 
   4  11   4    25426.12    24970.60    524.88 o 
   5  11   4     2766.02     3505.94    264.08 o 
   6  11   4     3390.86     4173.12    414.45 o 
   7  11   4     3299.07     4197.81    450.72 o 
   8  11   4     6941.19     6653.06    394.38 o 
   9  11   4     1570.08     1966.36    337.93 o 
  10  11   4     1368.05      963.58    299.42 o 
  11  11   4        1.30      147.67    244.97 o 
  12  11   4      472.64       52.90    313.68 o 
 -12  12   4      927.54      324.54    290.44 o 
 -11  12   4       18.02       84.84    369.65 o 
 -10  12   4     2671.17     1880.11    651.97 o 
  -9  12   4      547.50      507.19    337.83 o 
  -8  12   4       19.41      434.51    254.92 o 
  -7  12   4       59.27      -38.49    223.61 o 
  -6  12   4     6799.78     6688.77    372.47 o 
  -5  12   4     7459.83     7894.19    271.39 o 
  -4  12   4     8881.41     7771.56    256.07 o 
  -3  12   4     4068.56     3950.88    217.66 o 
  -2  12   4    10130.23     8555.97    286.45 o 
  -1  12   4     5745.76     4965.55    234.55 o 
   0  12   4    33134.71    31640.65    561.60 o 
   1  12   4    12627.86    12302.63    316.92 o 
   2  12   4       20.92      -82.44    128.92 o 
   3  12   4     2747.40     3336.20    262.92 o 
   4  12   4     7851.89     7049.71    294.38 o 
   5  12   4     1145.65     1135.83    211.34 o 
   6  12   4     7433.23     7144.53    392.93 o 
   7  12   4     2458.53     2925.13    363.68 o 
   8  12   4     1119.14     1231.58    302.48 o 
   9  12   4      812.32      594.40    252.82 o 
  10  12   4     2696.25     2309.83    510.38 o 
  11  12   4      628.16      518.67    291.51 o 
  12  12   4       64.78       81.19    270.63 o 
 -12  13   4        1.88     -108.77    233.81 o 
 -11  13   4      106.89       91.33    239.41 o 
 -10  13   4      536.31      352.51    542.49 o 
  -9  13   4      501.03      261.47    340.65 o 
  -8  13   4     1190.16     1114.37    302.50 o 
  -7  13   4      572.26      274.19    241.81 o 
  -6  13   4     1713.96     1754.12    297.18 o 
  -5  13   4     1321.73     1301.97    217.40 o 
  -4  13   4     3365.48     4105.15    236.14 o 
  -3  13   4      502.32      297.23    157.92 o 
  -2  13   4      572.17      652.44    163.76 o 
  -1  13   4     2819.00     3361.27    275.55 o 
   0  13   4     2094.43     1483.45    180.93 o 
   1  13   4    13048.84    14141.38    351.49 o 
   2  13   4       22.25      -64.47    109.04 o 
   3  13   4     3896.48     4113.62    283.53 o 
   4  13   4        2.07        7.48    157.99 o 
   5  13   4     1018.99      862.52    265.85 o 
   6  13   4       49.55      189.81    229.78 o 
   7  13   4      861.88      606.23    275.22 o 
   8  13   4      589.87      352.55    260.55 o 
   9  13   4     1933.05     1329.76    651.79 o 
  10  13   4       39.31      267.05    329.98 o 
  11  13   4      747.14      334.24    361.04 o 
 -11  14   4       70.28       86.78    384.41 o 
 -10  14   4     3401.77     2496.58    867.85 o 
  -9  14   4      412.49      511.63    399.79 o 
  -8  14   4     4289.28     4279.88    554.42 o 
  -7  14   4      960.55     1189.69    308.01 o 
  -6  14   4     5613.36     6014.08    381.33 o 
  -5  14   4      298.75     1272.11    319.37 o 
  -4  14   4    41567.67    39275.19    728.31 o 
  -3  14   4      746.83      473.88    175.44 o 
  -2  14   4      251.74      271.54    166.40 o 
  -1  14   4      175.50      257.00    161.94 o 
   0  14   4    58560.83    55286.84    866.60 o 
   1  14   4     1129.53     1794.48    217.42 o 
   2  14   4    27924.49    27598.22    592.01 o 
   3  14   4      879.76     1051.65    214.67 o 
   4  14   4    10357.61     9059.13    352.65 o 
   5  14   4     1868.68     2511.31    273.99 o 
   6  14   4    27528.30    27450.38    759.27 o 
   7  14   4      132.17      -77.74    234.94 o 
   8  14   4     3381.17     2849.42    384.71 o 
   9  14   4     2681.01     1859.72    499.92 o 
  10  14   4     1162.15      671.53    367.19 o 
  11  14   4      104.61       70.16    267.75 o 
 -11  15   4      858.95      716.97    471.14 o 
 -10  15   4      145.74      -92.22    267.23 o 
  -9  15   4     1235.25     1394.07    536.95 o 
  -8  15   4     4218.46     5299.54    611.42 o 
  -7  15   4    10964.26    10963.78    506.60 o 
  -6  15   4     6838.47     7107.34    439.48 o 
  -5  15   4     1707.25     1759.92    305.17 o 
  -4  15   4     1261.07     1640.39    230.95 o 
  -3  15   4    16917.45    16213.39    439.40 o 
  -2  15   4    16760.11    16377.41    664.58 o 
  -1  15   4    22640.97    21211.06    496.29 o 
   0  15   4     2054.11     2602.35    252.10 o 
   1  15   4     4214.78     5340.91    376.14 o 
   2  15   4    19791.90    19885.94    591.63 o 
   3  15   4    16590.65    16500.73    472.10 o 
   4  15   4    11202.14    11305.42    405.06 o 
   5  15   4        0.42     -152.05    224.80 o 
   6  15   4     3161.59     3263.67    397.23 o 
   7  15   4     7344.01     6166.14    445.13 o 
   8  15   4     5826.28     5732.21   1266.23 o 
   9  15   4       46.89     -146.01    254.02 o 
  10  15   4      244.71      -84.65    236.84 o 
  11  15   4     2847.34     1456.69    934.90 o 
 -10  16   4      145.56     -183.61    269.88 o 
  -9  16   4      861.06      577.70    388.79 o 
  -8  16   4     2497.91     2041.18    482.16 o 
  -7  16   4     1040.83      977.69    306.38 o 
  -6  16   4        7.77      110.24    246.73 o 
  -5  16   4     6151.19     5749.71    371.60 o 
  -4  16   4     3491.34     3917.39    375.41 o 
  -3  16   4     2640.31     3218.98    296.69 o 
  -2  16   4      687.16      840.36    205.51 o 
  -1  16   4     1381.82     1572.92    233.86 o 
   0  16   4     2823.95     3707.37    352.88 o 
   1  16   4    13987.13    13372.34    492.84 o 
   2  16   4      367.08      507.58    236.92 o 
   3  16   4     4529.22     4829.39    330.71 o 
   4  16   4     4813.01     5087.17    339.05 o 
   5  16   4     1905.45     1826.92    342.88 o 
   6  16   4       91.38     -260.64    247.73 o 
   7  16   4     1334.91     1001.22    340.01 o 
   8  16   4     4308.32     3021.26    703.63 o 
   9  16   4      200.31      -10.48    278.61 o 
  10  16   4      859.04      205.29    251.10 o 
 -10  17   4        2.33     -216.26    331.17 o 
  -9  17   4      148.84      -76.71    352.60 o 
  -8  17   4      510.19      164.27    378.66 o 
  -7  17   4      283.26      400.38    299.93 o 
  -6  17   4      682.48      147.10    255.85 o 
  -5  17   4      370.20      705.63    274.64 o 
  -4  17   4      291.19      -16.43    232.16 o 
  -3  17   4        0.07      143.37    210.64 o 
  -2  17   4      227.34       -7.76    179.12 o 
  -1  17   4      113.32       16.24    180.88 o 
   0  17   4     2113.18     1775.00    301.06 o 
   1  17   4       44.40       85.01    208.53 o 
   2  17   4     8138.53     7015.82    385.88 o 
   3  17   4       29.00      106.06    218.22 o 
   4  17   4      265.87      116.04    205.50 o 
   5  17   4       88.81      253.25    285.16 o 
   6  17   4     3222.88     3448.20    408.95 o 
   7  17   4       11.42     -347.24    241.65 o 
   8  17   4     1071.74      928.74    374.99 o 
   9  17   4       33.20      167.14    282.79 o 
  10  17   4      678.58      153.74    278.76 o 
 -10  18   4      557.02      430.13    399.88 o 
  -9  18   4     4731.25     4274.94    633.95 o 
  -8  18   4       73.88     -291.50    353.24 o 
  -7  18   4      233.39      526.70    384.26 o 
  -6  18   4     1146.51      751.97    296.30 o 
  -5  18   4    10706.24    11057.71    710.39 o 
  -4  18   4     1147.00     1414.87    323.09 o 
  -3  18   4      507.59      791.05    278.73 o 
  -2  18   4      963.49      870.28    273.27 o 
  -1  18   4    14945.27    14449.20    543.05 o 
   0  18   4     2098.85     2361.23    351.07 o 
   1  18   4    11659.87    11692.78    571.29 o 
   2  18   4      300.29       74.39    238.70 o 
   3  18   4     1516.84     1759.97    321.13 o 
   4  18   4      594.74      831.64    296.67 o 
   5  18   4    14933.75    14175.32    586.46 o 
   6  18   4      592.38     1254.86    368.04 o 
   7  18   4     2439.84     2388.04    507.09 o 
   8  18   4      199.39      260.96    382.26 o 
   9  18   4     1156.51      674.19    370.54 o 
  -9  19   4      365.56      461.89    412.54 o 
  -8  19   4     2221.07     2452.77    516.50 o 
  -7  19   4     2213.22     2768.38    510.25 o 
  -6  19   4     1773.35     2923.31    422.54 o 
  -5  19   4     2459.27     2856.40    398.11 o 
  -4  19   4      175.05        0.30    269.10 o 
  -3  19   4    11502.10    11108.33    493.42 o 
  -2  19   4     7857.51     7074.11    762.06 o 
  -1  19   4      906.59     1013.57    369.06 o 
   0  19   4      244.40        1.98    239.16 o 
   1  19   4     2706.80     3850.69    409.88 o 
   2  19   4     4176.93     5847.78    475.08 o 
   3  19   4     2683.22     3359.72    402.40 o 
   4  19   4     5152.62     7009.49    676.68 o 
   5  19   4      429.22      -98.86    275.47 o 
   6  19   4      295.88      587.59    410.71 o 
   7  19   4     1213.00     1218.44    467.87 o 
   8  19   4     1274.66     1110.37    429.05 o 
   9  19   4       17.61     -290.46    297.88 o 
  -8  20   4        6.84     -230.58    363.96 o 
  -7  20   4      364.79      -55.89    369.82 o 
  -6  20   4      498.53     -308.79    266.74 o 
  -5  20   4      167.01      -69.20    275.77 o 
  -4  20   4      626.23      254.81    294.15 o 
  -3  20   4       41.78      271.24    311.40 o 
  -2  20   4     1907.77     1913.41    431.46 o 
  -1  20   4       67.77     -182.47    271.84 o 
   0  20   4      103.69      -33.77    283.95 o 
   1  20   4       63.67      -20.31    251.84 o 
   2  20   4     1553.61     1481.73    331.13 o 
   3  20   4      105.01     -114.97    248.39 o 
   4  20   4     3325.84     3431.56    552.00 o 
   5  20   4       22.78     -449.77    306.92 o 
   6  20   4      890.99      670.93    418.06 o 
   7  20   4      268.88      440.58    425.43 o 
   8  20   4     3988.10     3627.20   1194.45 o 
  -8  21   4       32.44      -89.19    382.06 o 
  -7  21   4      648.99      223.82    413.16 o 
  -6  21   4      668.71      367.55    412.06 o 
  -5  21   4      474.16      218.35    306.44 o 
  -4  21   4       20.04      -90.75    326.16 o 
  -3  21   4      148.18      292.10    361.48 o 
  -2  21   4      962.43     1253.73    406.11 o 
  -1  21   4      642.41      337.05    349.12 o 
   0  21   4        0.45      206.98    316.88 o 
   1  21   4     2484.23     2102.22    455.28 o 
   2  21   4      484.52      645.67    309.17 o 
   3  21   4     1554.54     1481.71    349.36 o 
   4  21   4       13.62     -159.10    340.60 o 
   5  21   4     2176.09     1862.16    504.00 o 
   6  21   4      925.32     1020.85    451.83 o 
   7  21   4        0.44     -496.03    330.69 o 
   8  21   4      965.64      921.95    506.85 o 
  -7  22   4       58.16     -152.10    382.62 o 
  -6  22   4      113.44     -133.79    397.46 o 
  -5  22   4     5265.96     7413.22    886.92 o 
  -4  22   4     3862.90     4457.83    609.29 o 
  -3  22   4     1688.78     2812.79    522.06 o 
  -2  22   4       88.60        2.66    339.30 o 
  -1  22   4     5151.78     7060.85   1081.90 o 
   0  22   4     2840.71     3285.15    552.35 o 
   1  22   4     8028.64     9154.97    634.28 o 
   2  22   4     1573.92     1103.21    429.18 o 
   3  22   4      135.80     -204.93    380.11 o 
   4  22   4      997.06     1172.54    464.77 o 
   6  22   4     1671.02     1685.69    501.10 o 
   7  22   4     1243.32      116.86    617.52 o 
  -6  23   4     1365.65      597.84    605.22 o 
  -5  23   4      150.83      240.95    407.46 o 
  -4  23   4     2044.42     2262.85    718.39 o 
  -3  23   4       73.79     -459.88    309.39 o 
  -2  23   4     8943.35     9113.76    658.63 o 
  -1  23   4      189.63       67.97    410.86 o 
   0  23   4      801.47      808.77    543.72 o 
   1  23   4      816.59     1161.24    425.60 o 
   2  23   4     4744.97     5999.79    687.87 o 
   3  23   4      405.79       92.26    484.67 o 
   4  23   4     4626.13     4485.66    656.06 o 
   5  23   4      456.95      165.43    442.42 o 
   6  23   4       48.79     -939.35    698.10 o 
  -5  24   4      703.66      399.79    639.67 o 
  -4  24   4      150.69      275.26    404.40 o 
  -3  24   4        0.01     -294.08    349.60 o 
  -2  24   4       52.10     -254.76    340.21 o 
  -1  24   4       59.24     -324.46    320.88 o 
   0  24   4       30.43     -334.40    335.21 o 
   1  24   4       60.14      -66.89    349.23 o 
   2  24   4       20.33       19.57    348.35 o 
   3  24   4       90.08      115.63    498.20 o 
   4  24   4       11.44       -2.46    506.81 o 
   5  24   4      108.28     -503.10    351.82 o 
  -3  25   4      107.55      -31.66    407.08 o 
  -2  25   4     5654.27     7999.04    800.87 o 
  -1  25   4      352.90      192.48    404.36 o 
   0  25   4      185.34       95.08    398.37 o 
   1  25   4       44.71     -188.16    359.13 o 
   2  25   4     2834.33     3212.88    574.49 o 
   3  25   4      144.18       99.64    528.95 o 
 -13   1   5        1.19      444.08    591.69 o 
 -11   1   5     2135.42     1800.29    398.70 o 
 -10   1   5      549.01      617.32    386.26 o 
  -9   1   5     2672.50     2820.08    392.91 o 
  -8   1   5      148.20      -17.79    209.95 o 
  -7   1   5        0.92       22.14    300.15 o 
  -6   1   5     2520.35     3133.02    320.74 o 
  -5   1   5    15515.72    15284.40    512.22 o 
  -4   1   5       53.79       87.18    130.47 o 
  -3   1   5     7306.15     7363.70    388.72 o 
  -2   1   5      356.00      628.58    107.43 o 
  -1   1   5      609.25      596.75    120.87 o 
   0   1   5    11394.97    11765.38    161.00 o 
   1   1   5    33770.11    32021.89    376.99 o 
   2   1   5      158.61       56.70    201.77 o 
   3   1   5     9354.74     9291.39    216.44 o 
   4   1   5   112975.70   119274.77   1416.89 o 
   5   1   5     2290.90     1983.33    163.07 o 
   6   1   5     6325.60     6007.76    209.10 o 
   7   1   5     3898.85     4405.11    251.30 o 
   8   1   5     8349.87     8467.52    496.83 o 
   9   1   5     1440.56     1217.39    332.98 o 
  10   1   5     7671.59     7679.08    504.06 o 
  11   1   5      131.87      396.16    671.65 o 
  12   1   5      287.70      -82.83    321.61 o 
  13   1   5      423.84      338.28    533.87 o 
 -13   2   5       80.27      -75.04    517.88 o 
 -11   2   5      169.87     -189.62    287.35 o 
 -10   2   5     1237.15     1123.11    352.27 o 
  -9   2   5       47.52      274.32    350.59 o 
  -8   2   5     2157.72     2892.56    369.47 o 
  -7   2   5      107.33     -110.95    213.43 o 
  -6   2   5      943.72      352.61    208.97 o 
  -5   2   5     3406.89     3268.63    325.37 o 
  -4   2   5     6582.56     6816.17    311.07 o 
  -3   2   5    29382.88    28632.85    675.20 o 
  -2   2   5     7445.44     7266.36    215.43 o 
  -1   2   5       34.13      137.49    117.20 o 
   0   2   5    30652.88    32595.59    390.92 o 
   1   2   5    36371.54    34231.68    520.81 o 
   2   2   5     5506.01     5412.91    149.25 o 
   3   2   5     1036.20     1080.51    136.32 o 
   4   2   5     4319.66     4490.99    138.78 o 
   5   2   5     3359.23     3482.32    152.87 o 
   6   2   5     3335.70     3389.02    329.38 o 
   7   2   5    12634.07    13076.37    391.15 o 
   8   2   5     4432.42     5218.29    588.56 o 
   9   2   5       28.76     -179.11    323.52 o 
  10   2   5     2344.32     2947.52    450.25 o 
  11   2   5     6231.83     7183.50    523.41 o 
  12   2   5      329.25     -316.14    446.54 o 
  13   2   5      755.68     1527.82    610.14 o 
 -13   3   5     6747.61     6592.25   1073.90 o 
 -12   3   5      292.61       50.16    291.88 o 
 -11   3   5     1137.72     1168.62    457.61 o 
 -10   3   5     2453.39     2762.87   1212.90 o 
  -9   3   5    35650.82    36434.98   2471.94 o 
  -8   3   5       64.28      248.24    242.70 o 
  -7   3   5    41217.34    42527.29   1082.77 o 
  -6   3   5     3419.24     3540.17    291.07 o 
  -5   3   5    69929.88    73492.28   1496.29 o 
  -4   3   5     5076.06     4581.67    272.62 o 
  -3   3   5   188200.42   187124.17   3388.04 o 
  -2   3   5     2661.69     2674.11    160.09 o 
  -1   3   5      344.10      208.78    182.00 o 
   0   3   5     1428.27     1550.67    141.15 o 
   1   3   5   339909.69   351923.06   4844.01 o 
   2   3   5      389.00      600.07     86.96 o 
   3   3   5   173364.27   188020.91   2793.98 o 
   4   3   5      962.11     1033.36     88.30 o 
   5   3   5    31815.46    32486.20    464.26 o 
   6   3   5       57.82     -124.51     83.01 o 
   7   3   5    93858.82    95658.30   1275.81 o 
   8   3   5       89.67      122.98    192.77 o 
   9   3   5     4672.65     4782.85    346.35 o 
  10   3   5       64.60      800.38    409.02 o 
  11   3   5     4271.62     6070.67    886.92 o 
  12   3   5      647.32      648.28    558.48 o 
  13   3   5     1228.71      959.37    418.17 o 
 -13   4   5      329.32      702.40    528.95 o 
 -12   4   5     5668.46     4729.53    797.74 o 
 -11   4   5      319.59      310.24    323.52 o 
 -10   4   5    19953.93    21165.43    811.84 o 
  -9   4   5     2224.24     2712.71    516.65 o 
  -8   4   5     6162.21     5896.46    403.82 o 
  -7   4   5     2672.74     2734.72    351.37 o 
  -6   4   5   102505.09   103126.90   2024.55 o 
  -5   4   5     6365.99     5852.54    326.74 o 
  -4   4   5    48344.09    52252.35   1116.81 o 
  -3   4   5     7969.31     7534.42    249.15 o 
  -2   4   5   136205.67   146981.89   2420.03 o 
  -1   4   5        9.53     -120.88     89.22 o 
   0   4   5    22665.55    24210.52    532.24 o 
   1   4   5      205.66      364.67    123.40 o 
   2   4   5    50643.57    53596.00    616.74 o 
   3   4   5     3915.83     3872.39    114.52 o 
   4   4   5   162828.19   165666.38   1739.51 o 
   5   4   5     1952.86     2065.26    204.34 o 
   6   4   5       11.54      -43.77     88.18 o 
   7   4   5      720.46     1104.94    276.90 o 
   8   4   5    51226.55    53204.67    889.66 o 
   9   4   5     3036.43     3587.78    433.97 o 
  10   4   5    13555.41    13919.64    531.12 o 
  11   4   5      249.55      298.39    318.58 o 
  12   4   5      737.26     1100.54    398.70 o 
  13   4   5      857.85     1573.52    634.75 o 
 -13   5   5     1603.18     1610.24    685.18 o 
 -12   5   5        0.04     -143.86    323.52 o 
 -11   5   5     2963.77     3219.34    835.26 o 
 -10   5   5       19.90      -90.69    270.63 o 
  -9   5   5     6994.88     7483.18    490.72 o 
  -8   5   5       15.16      -75.56    240.29 o 
  -7   5   5    10264.90     9531.83    474.59 o 
  -6   5   5     1237.24     1307.05    248.75 o 
  -5   5   5     5051.68     4332.83    290.19 o 
  -4   5   5     3187.10     3578.09    215.63 o 
  -3   5   5    58567.32    59742.47    798.15 o 
  -2   5   5    14124.76    12114.91    240.87 o 
  -1   5   5     3487.61     3248.48    199.41 o 
   0   5   5      591.21      884.78    220.44 o 
   1   5   5     1032.04      758.46    135.65 o 
   2   5   5     3619.59     3328.04    142.22 o 
   3   5   5     2583.24     2429.79    151.40 o 
   4   5   5    29888.04    27824.14    397.85 o 
   5   5   5    38735.86    39357.24    539.59 o 
   6   5   5        7.17     -105.22     90.22 o 
   7   5   5     6269.95     6136.29    265.06 o 
   8   5   5    10826.02    11148.45    371.76 o 
   9   5   5     2626.64     3386.14    293.92 o 
  10   5   5     4757.99     5953.77    792.82 o 
  11   5   5     4235.15     5432.90   1317.47 o 
  12   5   5       89.00      202.29    332.75 o 
  13   5   5        3.01     -197.94    512.35 o 
 -13   6   5       63.79      334.59    429.31 o 
 -12   6   5      770.04      524.83    348.74 o 
 -11   6   5        9.42      179.42    304.75 o 
 -10   6   5       57.05      246.28    302.76 o 
  -9   6   5       66.13      202.56    259.21 o 
  -8   6   5     6795.95     7055.00    521.57 o 
  -7   6   5     1477.87     1222.61    271.99 o 
  -6   6   5     3236.13     3224.74    238.07 o 
  -5   6   5     2130.29     2836.88    261.58 o 
  -4   6   5      585.14      638.48    187.67 o 
  -3   6   5    25118.40    24071.71    407.85 o 
  -2   6   5       78.63      -60.53     92.98 o 
  -1   6   5     3780.54     2708.39    159.55 o 
   0   6   5     1669.56     1578.83    153.93 o 
   1   6   5    51530.35    49039.88    690.68 o 
   2   6   5     1960.28     1877.83    156.78 o 
   3   6   5    27977.57    28660.76    475.53 o 
   4   6   5      417.34      511.01     87.65 o 
   5   6   5     4495.89     4680.57    160.74 o 
   6   6   5     9734.89    10309.59    251.88 o 
   7   6   5    27590.57    26206.86    541.21 o 
   8   6   5      398.23      602.45    198.77 o 
   9   6   5     1232.69     1168.35    284.02 o 
  10   6   5      165.34      176.28    332.33 o 
  11   6   5     3875.31     4622.11    791.59 o 
  12   6   5     1096.17     1171.08    411.43 o 
  13   6   5     2325.70     3030.60    744.23 o 
 -13   7   5      200.85      510.38    367.03 o 
 -12   7   5     1188.89     1416.55    425.97 o 
 -11   7   5        3.77       63.38    297.03 o 
 -10   7   5      894.15      618.41    322.70 o 
  -9   7   5      283.20      904.33    213.75 o 
  -8   7   5     5486.85     5282.26    311.60 o 
  -7   7   5      560.95     1127.58    211.07 o 
  -6   7   5     1564.79     1198.40    195.86 o 
  -5   7   5      230.29      406.73    138.92 o 
  -4   7   5    22163.37    22218.71    414.40 o 
  -3   7   5     1695.96     2664.86    164.09 o 
  -2   7   5    24464.59    22555.35    480.29 o 
  -1   7   5      357.36      338.86    133.80 o 
   0   7   5    43957.60    45418.23    579.57 o 
   1   7   5     2512.73     3066.67    315.47 o 
   2   7   5    15805.92    14949.47    324.85 o 
   3   7   5        2.59      145.88    152.20 o 
   4   7   5     2682.67     3091.62    261.00 o 
   5   7   5      146.38      142.84     95.47 o 
   6   7   5    11220.77    10866.37    261.42 o 
   7   7   5      243.33      721.68    181.24 o 
   8   7   5     1776.65     1800.75    295.95 o 
   9   7   5        0.26       52.34    226.94 o 
  10   7   5     3786.78     4036.74    405.96 o 
  11   7   5       57.13       59.09    472.98 o 
  12   7   5      497.45      284.16    350.86 o 
  13   7   5       41.62      191.01    391.80 o 
 -13   8   5      342.49      391.24    345.67 o 
 -12   8   5     2027.24     1474.90    581.23 o 
 -11   8   5     4546.43     3266.40   1268.88 o 
 -10   8   5     2056.22     2236.78    436.31 o 
  -9   8   5      360.75      407.29    242.46 o 
  -8   8   5     6166.66     7179.88    325.46 o 
  -7   8   5     6128.89     6089.00    275.20 o 
  -6   8   5    15094.14    14400.86    427.37 o 
  -5   8   5    18307.95    17902.38    451.55 o 
  -4   8   5       83.40      103.93    148.78 o 
  -3   8   5     1206.67     1332.48    143.96 o 
  -2   8   5    45331.68    43093.21    657.59 o 
  -1   8   5    27894.07    29746.00    494.47 o 
   0   8   5    25716.86    23228.94    637.02 o 
   1   8   5    33794.46    34652.02    493.59 o 
   2   8   5     7972.90     8147.37    330.78 o 
   3   8   5     4368.92     3988.63    188.79 o 
   4   8   5    25987.53    25469.64    484.98 o 
   5   8   5     8585.61     8108.72    345.71 o 
   6   8   5     6310.26     5593.46    321.26 o 
   7   8   5     4034.92     4239.46    392.48 o 
   8   8   5      407.34      445.53    234.95 o 
   9   8   5     4201.54     4439.76    555.59 o 
  10   8   5      792.31      763.40    339.11 o 
  11   8   5     1961.31     2323.87    643.97 o 
  12   8   5      148.77      339.93    376.61 o 
 -13   9   5       34.37     -155.92    249.10 o 
 -12   9   5       46.61      296.49    288.75 o 
 -11   9   5      129.84      109.08    282.89 o 
 -10   9   5      150.46       86.71    302.05 o 
  -9   9   5     2109.89     2075.52    322.19 o 
  -8   9   5      190.83     -189.11    198.56 o 
  -7   9   5       50.16      -64.69    153.34 o 
  -6   9   5     2190.98     2641.03    239.16 o 
  -5   9   5      247.37      -88.55    116.43 o 
  -4   9   5     1174.09     1420.28    145.35 o 
  -3   9   5       16.07     -104.82     89.47 o 
  -2   9   5     8320.02     8440.90    256.06 o 
  -1   9   5    45111.04    42570.42    652.87 o 
   0   9   5     5016.65     4616.92    179.85 o 
   1   9   5     8861.23     9398.88    213.81 o 
   2   9   5       67.19      -64.13     96.85 o 
   3   9   5     3807.21     3128.38    195.67 o 
   4   9   5    10491.28    10512.30    306.20 o 
   5   9   5     7388.26     7203.74    266.11 o 
   6   9   5      298.95      345.16    204.28 o 
   7   9   5       61.97     -150.11    216.28 o 
   8   9   5     4234.52     4964.59    408.17 o 
   9   9   5      121.55       16.69    220.98 o 
  10   9   5      229.12      233.48    343.53 o 
  11   9   5      227.01      549.51    340.20 o 
  12   9   5       36.49      -87.29    290.92 o 
 -12  10   5     1587.84      738.08    535.72 o 
 -11  10   5       42.36      -64.57    259.89 o 
 -10  10   5     1918.71     1069.21    347.63 o 
  -9  10   5     1679.96     2100.94    337.26 o 
  -8  10   5     1239.50      721.05    329.04 o 
  -7  10   5     1904.26     2125.96    311.07 o 
  -6  10   5    15534.92    15286.65    412.10 o 
  -5  10   5      615.21      799.12    150.45 o 
  -4  10   5    16683.05    16064.34    339.85 o 
  -3  10   5     4457.04     4490.43    246.31 o 
  -2  10   5     1425.41     1968.59    197.23 o 
  -1  10   5     1658.05     1619.09    175.75 o 
   0  10   5    70267.41    74376.92   1003.71 o 
   1  10   5        0.35       17.07     91.13 o 
   2  10   5    10376.53    10618.19    323.86 o 
   3  10   5      604.62      538.63    146.73 o 
   4  10   5     8877.09     8223.98    285.57 o 
   5  10   5      180.23      150.18    136.26 o 
   6  10   5     2487.00     3143.32    347.75 o 
   7  10   5      177.92      810.96    314.28 o 
   8  10   5     3563.14     3451.08    366.29 o 
   9  10   5     1347.27     1255.08    291.31 o 
  10  10   5     5321.95     5179.80    931.94 o 
  11  10   5        9.41     -368.87    261.88 o 
  12  10   5       79.71      -93.18    287.96 o 
 -12  11   5      791.21      731.63    350.59 o 
 -11  11   5       46.40      -27.16    236.16 o 
 -10  11   5       37.63     -306.05    266.61 o 
  -9  11   5    18581.84    17049.55   1153.86 o 
  -8  11   5     2296.48     2717.80    352.29 o 
  -7  11   5    18459.18    18902.38    612.89 o 
  -6  11   5      233.01      114.31    211.13 o 
  -5  11   5    17470.09    17221.39    398.11 o 
  -4  11   5     3255.53     3681.01    207.98 o 
  -3  11   5    90380.39    91718.51   1960.37 o 
  -2  11   5     1798.75     1920.52    196.79 o 
  -1  11   5    15465.89    15607.97    597.47 o 
   0  11   5     2153.55     2442.86    195.83 o 
   1  11   5    77974.87    81185.95    982.82 o 
   2  11   5     7000.87     6156.69    260.35 o 
   3  11   5    56522.65    60196.09    931.78 o 
   4  11   5      328.31      130.75    139.85 o 
   5  11   5     5662.71     6150.25    271.45 o 
   6  11   5     4517.00     5562.97    414.76 o 
   7  11   5    43690.95    42967.13    972.02 o 
   8  11   5      686.04     1022.11    282.52 o 
   9  11   5     1095.57      813.58    274.62 o 
  10  11   5     1138.26      960.52    282.02 o 
  11  11   5     5398.33     4733.09   2315.71 o 
  12  11   5     1135.77      510.86    341.07 o 
 -12  12   5      316.79      104.00    262.04 o 
 -11  12   5      585.25      418.80    281.03 o 
 -10  12   5     2374.17     2047.77    679.64 o 
  -9  12   5      536.60      149.46    341.97 o 
  -8  12   5      162.01      405.10    261.85 o 
  -7  12   5     2054.92     2543.31    347.11 o 
  -6  12   5     3956.31     4657.14    369.02 o 
  -5  12   5    12814.82    13204.81    387.26 o 
  -4  12   5     2426.19     2951.53    210.51 o 
  -3  12   5      706.80      496.75    155.76 o 
  -2  12   5    14996.36    14175.01    369.88 o 
  -1  12   5     9981.25     9482.88    303.79 o 
   0  12   5     4031.85     3812.18    356.70 o 
   1  12   5    18025.13    18062.08    388.88 o 
   2  12   5     9967.76    10125.09    337.59 o 
   3  12   5      472.66      652.75    173.43 o 
   4  12   5    14886.79    14058.11    397.81 o 
   5  12   5    15747.66    14510.15    415.01 o 
   6  12   5      595.33      758.55    260.52 o 
   7  12   5     3376.16     3849.17    388.71 o 
   8  12   5    10785.78    11086.18    503.18 o 
   9  12   5     2850.14     2274.13    466.32 o 
  10  12   5     1552.85     1326.76    330.37 o 
  11  12   5     2041.96     1412.85    564.94 o 
 -12  13   5      170.33      -39.17    258.13 o 
 -11  13   5      803.60      585.12    530.18 o 
 -10  13   5       16.76     -258.68    300.77 o 
  -9  13   5        3.90     -290.39    294.44 o 
  -8  13   5     3011.16     2877.81    435.33 o 
  -7  13   5      313.85      240.68    229.95 o 
  -6  13   5       63.21     -283.92    195.06 o 
  -5  13   5     1009.44      691.30    190.75 o 
  -4  13   5     5699.05     5513.79    271.03 o 
  -3  13   5        0.63     -199.18    132.79 o 
  -2  13   5      106.54      -44.33    144.19 o 
  -1  13   5      236.05      227.42    140.50 o 
   0  13   5    10335.87     9522.05    294.63 o 
   1  13   5      407.48      269.42    155.89 o 
   2  13   5        6.88      -53.81    140.30 o 
   3  13   5     1242.51     1223.60    204.85 o 
   4  13   5    14833.30    15154.05    647.71 o 
   5  13   5     2408.46     2713.55    341.54 o 
   6  13   5     5487.22     5761.97    455.29 o 
   7  13   5       16.11     -296.16    232.41 o 
   8  13   5     3055.32     3582.71    412.17 o 
   9  13   5      783.10      713.75    264.63 o 
  10  13   5     5525.12     5227.97   1531.21 o 
  11  13   5      706.79      116.28    272.23 o 
 -11  14   5     2770.51     1540.62   1245.50 o 
 -10  14   5      166.51      373.61    322.91 o 
  -9  14   5        2.14       48.06    323.49 o 
  -8  14   5        7.16     -239.74    217.78 o 
  -7  14   5    12058.79    11994.61    522.33 o 
  -6  14   5     1602.01     2515.59    338.56 o 
  -5  14   5    21049.35    20314.27    552.74 o 
  -4  14   5      238.77      216.19    193.00 o 
  -3  14   5     6064.07     5213.30    259.92 o 
  -2  14   5      225.47      453.55    173.75 o 
  -1  14   5    26571.32    25614.65    550.51 o 
   0  14   5     3930.62     4966.18    248.63 o 
   1  14   5     2423.13     3140.29    250.67 o 
   2  14   5      327.87      308.35    178.84 o 
   3  14   5    31529.51    31644.28    657.75 o 
   4  14   5     1186.58     2135.20    253.74 o 
   5  14   5     3224.84     4401.78    424.06 o 
   6  14   5      285.32      712.13    267.65 o 
   7  14   5     6316.96     5842.58    754.56 o 
   8  14   5       22.30      -73.32    238.39 o 
   9  14   5     2296.98     1905.81    587.93 o 
  10  14   5       22.74      -58.39    226.50 o 
  11  14   5        4.73      -43.84    272.47 o 
 -11  15   5      973.11      484.61    325.57 o 
 -10  15   5      949.56      823.49    500.66 o 
  -9  15   5     3083.04     2810.68    512.46 o 
  -8  15   5     6280.76     7086.84    630.28 o 
  -7  15   5      658.09      930.33    288.69 o 
  -6  15   5       68.34       55.17    239.42 o 
  -5  15   5     4573.91     5932.07    421.62 o 
  -4  15   5    21509.51    21819.99    529.95 o 
  -3  15   5    10310.63    10669.84    363.25 o 
  -2  15   5    11029.99    10679.50    441.22 o 
  -1  15   5      170.28      186.75    178.66 o 
   0  15   5     6917.48     6891.91    285.15 o 
   1  15   5     6721.53     6007.22    344.98 o 
   2  15   5    35743.40    34552.32    812.00 o 
   3  15   5     2126.27     2638.82    283.62 o 
   4  15   5      730.38     1296.46    244.77 o 
   5  15   5      678.05      779.52    298.24 o 
   6  15   5     4588.00     5747.95    478.26 o 
   7  15   5      488.25     -127.14    263.14 o 
   8  15   5     1454.43     1585.00    391.57 o 
   9  15   5      143.26       16.09    276.62 o 
  10  15   5      369.54      376.34    274.43 o 
  11  15   5      346.34      466.71    270.26 o 
 -10  16   5       32.91     -264.77    269.21 o 
  -9  16   5      209.77      -69.71    318.91 o 
  -8  16   5     3123.29     2788.10    512.20 o 
  -7  16   5      106.68       11.64    247.07 o 
  -6  16   5     2292.47     2410.04    352.85 o 
  -5  16   5     2391.33     2467.94    341.08 o 
  -4  16   5      143.94     -150.43    208.03 o 
  -3  16   5      559.35      443.12    194.43 o 
  -2  16   5     5583.56     5376.22    276.28 o 
  -1  16   5      155.66      -69.85    165.36 o 
   0  16   5     1799.52     1754.31    292.83 o 
   1  16   5     3858.81     3717.80    368.78 o 
   2  16   5     8364.44     8326.50    404.46 o 
   3  16   5       36.05      -57.48    191.20 o 
   4  16   5     3520.67     4216.36    340.70 o 
   5  16   5      343.14      -49.89    257.05 o 
   6  16   5      997.69      867.94    316.83 o 
   7  16   5       63.54     -365.40    256.26 o 
   8  16   5     1721.83     1468.22    429.83 o 
   9  16   5      486.09       76.50    259.32 o 
  10  16   5      102.72        5.59    230.20 o 
 -10  17   5      794.38       -7.06    324.12 o 
  -9  17   5      523.61      283.63    370.33 o 
  -8  17   5        7.23     -159.92    336.44 o 
  -7  17   5     1897.01     1606.58    358.59 o 
  -6  17   5      703.83      364.47    273.05 o 
  -5  17   5      405.80      283.14    250.27 o 
  -4  17   5      385.48      380.28    250.07 o 
  -3  17   5    11554.66    11595.51    474.84 o 
  -2  17   5       11.09     -196.16    162.16 o 
  -1  17   5     4842.68     4775.21    370.73 o 
   0  17   5      146.87     -136.79    219.60 o 
   1  17   5     2304.96     3008.06    352.34 o 
   2  17   5       40.96      -83.83    206.25 o 
   3  17   5    12010.62    11267.15    480.95 o 
   4  17   5       60.13     -116.34    252.28 o 
   5  17   5     2766.69     2941.12    402.33 o 
   6  17   5      109.26      -35.32    284.42 o 
   7  17   5     3458.25     3226.41    433.06 o 
   8  17   5       56.30     -148.44    320.39 o 
   9  17   5     3531.14     2860.11   1482.92 o 
  10  17   5      417.94      306.16    275.79 o 
 -10  18   5     1309.07      925.75    406.31 o 
  -9  18   5     1495.20     1260.95    456.36 o 
  -8  18   5        0.79      160.44    382.68 o 
  -7  18   5      243.46      121.16    275.62 o 
  -6  18   5     3701.90     4819.30    468.60 o 
  -5  18   5     3926.21     4880.81    454.91 o 
  -4  18   5       92.04     -242.24    248.16 o 
  -3  18   5       13.86      428.66    246.31 o 
  -2  18   5     3531.58     4847.27    414.09 o 
  -1  18   5     7972.72     8799.61    444.93 o 
   0  18   5    10737.60     8651.17    434.15 o 
   1  18   5     1184.77     1682.62    321.83 o 
   2  18   5     2961.52     3820.44    415.41 o 
   3  18   5     4906.84     6076.42    468.27 o 
   4  18   5     7457.40     6949.20    434.28 o 
   5  18   5     3059.14     2482.41    391.35 o 
   6  18   5     1520.60     1024.75    359.22 o 
   7  18   5      355.23       76.75    307.81 o 
   8  18   5     1994.00     1015.83    400.74 o 
   9  18   5     1988.32      953.69    547.41 o 
  -9  19   5      557.24       10.05    378.14 o 
  -8  19   5     4272.65     5318.78    688.19 o 
  -7  19   5     1468.46     1699.40    473.18 o 
  -6  19   5      145.44      146.31    272.70 o 
  -5  19   5      619.80     1293.30    333.08 o 
  -4  19   5     8085.06     9298.95    653.63 o 
  -3  19   5     6619.94     6584.44    401.80 o 
  -2  19   5     5810.85     6066.26    539.20 o 
  -1  19   5        3.36      -33.24    276.27 o 
   0  19   5     3394.13     4044.17    424.17 o 
   1  19   5     2387.92     3129.91    399.54 o 
   2  19   5    16586.36    16643.64    607.60 o 
   3  19   5       81.89     -232.15    245.41 o 
   4  19   5      881.03      547.55    390.22 o 
   5  19   5     5252.65     5527.02    507.84 o 
   6  19   5     4427.87     5803.33    529.08 o 
   7  19   5     2530.22     2088.65    511.93 o 
   8  19   5     2027.29     1221.67    447.77 o 
   9  19   5      264.23     -328.77    298.05 o 
  -8  20   5      396.89     -141.02    367.54 o 
  -7  20   5      140.72     -326.07    338.56 o 
  -6  20   5        0.39     -386.85    257.90 o 
  -5  20   5     1148.39     1078.10    338.47 o 
  -4  20   5      100.28      -44.42    258.28 o 
  -3  20   5       25.89     -164.45    306.89 o 
  -2  20   5       79.93     -117.11    278.33 o 
  -1  20   5      466.36      181.68    315.31 o 
   0  20   5        1.90       -5.27    270.95 o 
   1  20   5     5300.09     5106.01    510.07 o 
   2  20   5      182.68     -102.10    269.32 o 
   3  20   5      494.64      125.90    280.27 o 
   4  20   5      356.67        7.78    635.36 o 
   5  20   5     3092.04     3325.64    448.83 o 
   6  20   5      260.56      414.00    366.31 o 
   7  20   5      616.97      422.68    409.10 o 
   8  20   5      692.89      136.34    402.56 o 
  -8  21   5     2255.69     2248.22   1037.00 o 
  -7  21   5      114.26     -252.07    345.43 o 
  -6  21   5      664.66      407.46    339.30 o 
  -5  21   5      155.73     -409.74    273.16 o 
  -4  21   5     9342.11     8677.20    643.34 o 
  -3  21   5       49.74     -494.83    508.04 o 
  -2  21   5     3488.62     3907.85    558.43 o 
  -1  21   5       84.08      134.28    311.38 o 
   0  21   5    10390.90     9927.73    635.67 o 
   1  21   5        3.00     -354.21    271.95 o 
   2  21   5     3823.54     4461.09    469.32 o 
   3  21   5       66.03      -19.54    447.15 o 
   4  21   5      340.98     -195.68    355.75 o 
   5  21   5      171.70     -152.52    616.29 o 
   6  21   5     4698.67     4409.75    654.94 o 
   7  21   5        0.43     -606.05    508.04 o 
  -7  22   5     3279.32     3845.56    623.07 o 
  -6  22   5      645.92      654.43    581.85 o 
  -5  22   5     3884.90     5444.36    669.48 o 
  -4  22   5       78.73       34.26    376.42 o 
  -3  22   5      817.26      949.77    430.47 o 
  -2  22   5      459.87      655.96    402.40 o 
  -1  22   5    10498.83    10585.01    739.92 o 
   0  22   5      609.73      740.89    381.38 o 
   1  22   5     1088.14     1425.97    449.70 o 
   2  22   5        4.11     -492.10    333.16 o 
   3  22   5     4882.05     5247.40    655.15 o 
   4  22   5      443.40      -54.83    387.59 o 
   5  22   5     3491.56     4192.82    636.07 o 
   6  22   5      461.09      403.01    476.55 o 
   7  22   5       24.79      -38.72    437.67 o 
  -6  23   5       86.60       13.53    556.02 o 
  -5  23   5      768.73      800.61    449.58 o 
  -4  23   5      363.66      866.91    451.33 o 
  -3  23   5       45.60      -10.02    369.63 o 
  -2  23   5      527.78      456.54    391.77 o 
  -1  23   5     1251.11     1595.80    444.23 o 
   0  23   5       12.52     -206.19    344.02 o 
   1  23   5     1322.25      801.02    411.91 o 
   2  23   5      219.95      625.28    361.85 o 
   3  23   5      273.00      -99.74    402.86 o 
   4  23   5        6.48     -461.77    450.23 o 
   5  23   5     1009.26      101.53    407.51 o 
   6  23   5      136.79     -626.03    546.18 o 
  -5  24   5      138.49     -281.69    355.75 o 
  -4  24   5      875.63      493.96    435.71 o 
  -3  24   5      387.32      120.41    396.87 o 
  -2  24   5      446.39      -54.87    351.09 o 
  -1  24   5       27.26     -328.70    301.53 o 
   0  24   5     2027.18     2307.23    508.77 o 
   1  24   5       27.82     -213.93    541.87 o 
   2  24   5     3156.88     3606.73    853.71 o 
   3  24   5        6.26     -516.65    457.61 o 
   4  24   5       37.60     -321.06    450.23 o 
  -3  25   5     1273.21     1582.20    518.53 o 
  -2  25   5     1145.29      950.09    441.13 o 
  -1  25   5     1092.54     1267.05    499.50 o 
   0  25   5      266.29      -16.34    371.05 o 
   1  25   5      625.47      239.66    383.40 o 
   2  25   5     1542.39     2214.23    802.04 o 
   3  25   5     1497.53     2141.65    762.68 o 
 -11   0   6      391.90      266.94    473.60 o 
 -10   0   6     2443.00     3739.58    659.35 o 
  -9   0   6      891.69      709.78    424.39 o 
  -8   0   6    63231.71    62978.79   2081.37 o 
  -7   0   6      640.37      658.12    321.06 o 
  -6   0   6    40148.59    36297.34   1318.70 o 
  -5   0   6     4464.97     3587.05    421.93 o 
  -4   0   6    32301.70    31893.49   1104.65 o 
  -3   0   6     4966.51     5390.41    373.96 o 
  -2   0   6   706210.94   703450.94  10790.38 o 
  -1   0   6      114.38      121.27     79.78 o 
   0   0   6     5267.11     6674.42    169.70 o 
   1   0   6      819.08      823.75     99.64 o 
   2   0   6    38216.19    38601.53    714.02 o 
   3   0   6     1039.10      906.30    165.45 o 
   5   0   6        2.01       31.20    132.85 o 
   6   0   6    27088.46    27432.76    673.91 o 
   7   0   6      861.95      867.76    331.52 o 
   9   0   6      229.04      590.46    405.94 o 
  10   0   6       42.92     -215.27    375.19 o 
  11   0   6     2176.42     2433.19    643.36 o 
  12   0   6     5579.31     6659.90    901.68 o 
 -12   1   6      462.32      712.24    509.27 o 
 -11   1   6     2115.98     2744.03    446.05 o 
 -10   1   6      463.89      445.37    310.81 o 
  -9   1   6     5832.64     5483.56    403.59 o 
  -8   1   6     3094.63     2682.97    379.47 o 
  -7   1   6      326.86      665.41    223.83 o 
  -6   1   6     1775.07     1314.67    248.48 o 
  -5   1   6    54136.43    55176.67   1207.11 o 
  -4   1   6      554.55      420.48    161.61 o 
  -3   1   6    19972.42    21008.50    555.77 o 
  -2   1   6    10295.24     9642.18    257.89 o 
  -1   1   6    55910.63    55041.96    569.45 o 
   0   1   6     3284.74     2676.49     81.17 o 
   1   1   6   105788.34   108025.89   1121.00 o 
   2   1   6    11335.71    11474.11    246.80 o 
   3   1   6     4437.77     4605.38    124.78 o 
   4   1   6    13488.35    13393.40    260.16 o 
   5   1   6    52961.34    51669.07    718.29 o 
   6   1   6     1021.95      804.77    149.68 o 
   7   1   6      135.93       18.54    149.54 o 
   8   1   6     4113.11     4080.45    323.84 o 
   9   1   6    10009.35     9654.03    498.27 o 
  10   1   6       61.21       14.31    282.78 o 
  11   1   6     4137.98     7281.19   1327.92 o 
  12   1   6     1972.86     3766.72    531.86 o 
  13   1   6      661.83     1171.08    584.31 o 
 -13   2   6       91.71      838.95    584.31 o 
 -12   2   6        0.03     -104.56    373.96 o 
 -11   2   6      672.51      353.25    341.02 o 
 -10   2   6     1358.83     2019.85    434.23 o 
  -9   2   6     1116.68     1281.09    312.93 o 
  -8   2   6     1470.92     1631.77    337.86 o 
  -7   2   6      270.07      223.94    204.21 o 
  -6   2   6      167.07       93.88    176.89 o 
  -5   2   6     3738.14     3429.07    292.23 o 
  -4   2   6     3330.79     3100.83    471.14 o 
  -3   2   6    39168.02    38698.79    681.21 o 
  -2   2   6    16276.21    16343.84    355.06 o 
  -1   2   6    33930.60    32394.25    540.57 o 
   0   2   6     7468.48     7214.43    154.40 o 
   1   2   6   137465.47   141227.38   1446.77 o 
   2   2   6      104.91      174.18     93.04 o 
   3   2   6       26.53       39.18     78.10 o 
   4   2   6     1202.96     1499.78     91.69 o 
   5   2   6    56183.88    57662.11    782.16 o 
   6   2   6      196.76      111.90     92.65 o 
   7   2   6    15420.48    15260.01    361.24 o 
   8   2   6      156.32      181.54    176.70 o 
   9   2   6     2305.26     3345.92    431.82 o 
  10   2   6     3747.98     4955.11    520.47 o 
  11   2   6    12849.87    12683.39    642.35 o 
  12   2   6      960.75     1401.11    551.10 o 
  13   2   6        3.98     -301.38    495.74 o 
 -13   3   6      145.56      252.18    505.58 o 
 -12   3   6       40.95     -430.54    339.51 o 
 -11   3   6      569.87      971.11    349.23 o 
 -10   3   6     1651.69     2483.63    584.31 o 
  -9   3   6      204.37      367.14    445.31 o 
  -8   3   6      134.08      200.04    278.62 o 
  -7   3   6     3178.78     4337.62    363.15 o 
  -6   3   6     1178.99      988.92    245.59 o 
  -5   3   6     7061.84     8438.30    487.13 o 
  -4   3   6     8563.90     7693.46    346.06 o 
  -3   3   6     1737.26     2342.94    714.03 o 
  -2   3   6    49095.84    49841.06    797.02 o 
  -1   3   6     9693.08     8506.44    671.54 o 
   0   3   6    17810.00    18432.63    272.19 o 
   1   3   6    15450.79    14907.52   1184.64 o 
   2   3   6     1560.85     2396.40    156.93 o 
   3   3   6     1023.62     1226.35    119.27 o 
   4   3   6    64275.85    67572.45    902.64 o 
   5   3   6     1992.51     1955.88    183.17 o 
   6   3   6     1666.40     1891.30    146.36 o 
   7   3   6     4702.87     5740.24    676.91 o 
   8   3   6    12939.16    12813.95    434.19 o 
   9   3   6      653.39      493.37    280.76 o 
  10   3   6     7912.94     7894.91    491.88 o 
  11   3   6      140.60      389.95    476.06 o 
  12   3   6     2512.11     3659.63    781.13 o 
  13   3   6      315.02      667.65    377.61 o 
 -13   4   6      419.60      592.92    568.32 o 
 -12   4   6      886.73      773.21    333.94 o 
 -11   4   6     1018.37     1888.24    567.09 o 
 -10   4   6      284.25      257.77    279.23 o 
  -9   4   6       56.21      -91.89    257.98 o 
  -8   4   6     5819.93     6717.67    436.07 o 
  -7   4   6      142.57      464.47    235.28 o 
  -6   4   6     2586.19     3616.12    322.08 o 
  -5   4   6     1315.05     1902.21    308.15 o 
  -4   4   6     6566.25     6992.73   1050.53 o 
  -3   4   6     1608.47     2424.03    166.98 o 
  -2   4   6    17586.39    18146.92    394.58 o 
  -1   4   6    53509.98    54867.59    914.54 o 
   0   4   6     1940.60     2113.03    272.01 o 
   1   4   6    19268.78    20921.28    294.00 o 
   2   4   6    15168.16    13200.44    374.57 o 
   3   4   6    44682.28    45750.32    638.70 o 
   4   4   6    11768.16    12158.11    608.83 o 
   5   4   6     8027.55     7563.00    225.25 o 
   6   4   6      277.63      246.45     93.95 o 
   7   4   6      109.71       35.49    153.39 o 
   8   4   6     2088.44     2775.22    264.76 o 
   9   4   6      414.72      604.53    208.97 o 
  10   4   6      165.59      797.40    492.67 o 
  11   4   6      128.86      255.25    664.88 o 
  12   4   6        2.30      157.34    338.77 o 
  13   4   6        2.66      182.21    581.85 o 
 -13   5   6      588.15      829.11    556.02 o 
 -12   5   6       15.24      241.10    410.86 o 
 -11   5   6     5017.35     5336.29    862.32 o 
 -10   5   6      988.77     1027.33    373.92 o 
  -9   5   6     1705.66     1705.61    357.91 o 
  -8   5   6      849.79     1415.36    325.94 o 
  -7   5   6    10091.10    10797.63    607.07 o 
  -6   5   6      674.44      592.72    211.36 o 
  -5   5   6    30136.48    29422.33    794.36 o 
  -4   5   6     3018.14     2865.02    199.36 o 
  -3   5   6    10296.18    10007.04    242.53 o 
  -2   5   6    17422.24    16577.30    381.07 o 
  -1   5   6    11200.27    10411.06    342.54 o 
   0   5   6     6609.91     6776.56    209.81 o 
   2   5   6    16569.27    16090.96    308.69 o 
   3   5   6      564.74      648.43     93.87 o 
   4   5   6     9278.08     8711.89    187.90 o 
   5   5   6    21087.17    20328.49    335.49 o 
   6   5   6     5026.17     4810.86    175.74 o 
   7   5   6      347.78      424.75    165.60 o 
   8   5   6    16067.67    15750.50    436.67 o 
   9   5   6       27.87       10.98    206.37 o 
  10   5   6     3343.56     3436.03    480.41 o 
  11   5   6        5.33      359.25    541.87 o 
  12   5   6     1331.47     2289.79    490.15 o 
  13   5   6       48.91      642.27    488.98 o 
 -13   6   6      371.11       77.50    373.96 o 
 -12   6   6     1363.80      938.06    373.96 o 
 -11   6   6      110.63      -79.57    405.94 o 
 -10   6   6     3436.44     3976.03    493.21 o 
  -9   6   6     3033.72     4136.45    958.88 o 
  -8   6   6     9846.40     9178.84    660.58 o 
  -7   6   6      779.78      697.48    248.77 o 
  -6   6   6    27197.03    24487.71    750.24 o 
  -5   6   6     2563.85     2607.98    198.15 o 
  -4   6   6      186.13      172.40    101.76 o 
  -3   6   6     4177.64     3645.60    147.45 o 
  -2   6   6    23311.00    21584.47    462.96 o 
  -1   6   6     1209.29     1966.64    310.16 o 
   0   6   6     4182.78     3986.36    172.48 o 
   1   6   6    11367.98    10470.58    258.93 o 
   2   6   6    18268.11    17214.75    388.59 o 
   3   6   6     1739.81     1663.63    124.43 o 
   4   6   6    18630.77    18286.21    301.09 o 
   5   6   6     8671.74     8850.70    386.20 o 
   6   6   6     4662.57     4341.80    216.62 o 
   7   6   6        6.71      206.46    154.33 o 
   8   6   6     6362.93     6238.96    391.95 o 
   9   6   6       41.64       98.00    212.37 o 
  10   6   6      481.19      615.53    331.55 o 
  11   6   6      203.73      703.38    361.32 o 
  12   6   6      299.23       67.39    341.36 o 
  13   6   6       37.51        9.74    366.23 o 
 -13   7   6     1766.78     1005.42    391.18 o 
 -12   7   6     1286.24      904.58    372.38 o 
 -11   7   6     2029.73     1338.24    385.99 o 
 -10   7   6      368.58      182.61    243.75 o 
  -9   7   6    23748.42    25420.57    888.68 o 
  -8   7   6     3571.19     4545.18    342.77 o 
  -7   7   6      620.12      336.17    237.96 o 
  -6   7   6     1619.05     1913.63    217.59 o 
  -5   7   6    53260.50    53112.36    931.07 o 
  -4   7   6       16.04       62.38    105.15 o 
  -3   7   6    17684.15    17925.12    346.33 o 
  -2   7   6     2694.83     2291.66    206.45 o 
  -1   7   6   197724.06   210960.94   3580.02 o 
   0   7   6        4.77       64.37     97.41 o 
   1   7   6   178457.39   185515.73   2571.49 o 
   2   7   6      189.66      219.52    104.24 o 
   3   7   6     7512.26     8486.99    305.85 o 
   4   7   6     1891.96     2068.40    122.10 o 
   5   7   6    40973.80    37991.62    530.15 o 
   6   7   6     1276.13     1276.36    181.37 o 
   7   7   6    10470.85     9984.97    439.26 o 
   8   7   6      601.16     1170.88    269.88 o 
   9   7   6     5423.33     6029.72    412.82 o 
  10   7   6     1638.59     1917.31    420.70 o 
  11   7   6     5513.44     5805.26    614.90 o 
  12   7   6      134.84       98.73    344.32 o 
  13   7   6       35.68     -175.42    498.82 o 
 -13   8   6       38.88      -60.57    290.60 o 
 -12   8   6     5589.29     6786.61   1075.13 o 
 -11   8   6      999.65      510.33    320.18 o 
 -10   8   6     3543.46     3830.44   1078.21 o 
  -9   8   6        0.70      130.86    229.92 o 
  -8   8   6    25770.23    27395.04   1673.59 o 
  -7   8   6     1118.78     1235.65    221.36 o 
  -6   8   6    16480.43    15752.49    443.00 o 
  -5   8   6     1196.27     1268.33    160.17 o 
  -4   8   6    17363.83    16759.42    359.71 o 
  -3   8   6      502.77      627.52    120.18 o 
  -2   8   6   110555.86   111754.13   1654.45 o 
  -1   8   6    17876.21    16821.68    424.11 o 
   0   8   6      348.96      687.29    120.83 o 
   1   8   6     3084.16     3349.74    293.87 o 
   2   8   6   114399.09   115879.47   1825.60 o 
   3   8   6    13120.94    12165.71    326.17 o 
   4   8   6    31053.87    32501.46   1281.58 o 
   5   8   6     5635.61     5074.46    169.21 o 
   6   8   6     4092.26     4766.80    361.71 o 
   7   8   6      237.19       -3.94    213.97 o 
   8   8   6    13497.70    13894.87    518.82 o 
   9   8   6     5170.10     5728.66    388.64 o 
  10   8   6       35.17      -57.96    236.61 o 
  11   8   6      204.66     -127.32    320.77 o 
  12   8   6     3547.08     4297.15   1150.78 o 
 -13   9   6      844.99      276.77    403.48 o 
 -12   9   6        7.44      -28.92    278.75 o 
 -11   9   6     2017.12      854.15    811.27 o 
 -10   9   6        0.03     -360.85    240.56 o 
  -9   9   6     1683.17     1062.61    290.61 o 
  -8   9   6      406.23      488.60    249.81 o 
  -7   9   6     1098.61     1260.25    264.15 o 
  -6   9   6     2349.41     2541.19    256.76 o 
  -5   9   6       87.31      -73.10    119.80 o 
  -4   9   6     5925.94     5480.17    272.51 o 
  -3   9   6     1669.00     1779.22    384.28 o 
  -2   9   6    26208.47    26074.56    484.88 o 
  -1   9   6     4348.13     3717.95    199.78 o 
   0   9   6     5152.91     5088.45    186.91 o 
   1   9   6      298.19      -23.92     99.94 o 
   2   9   6    17202.24    17103.91    387.63 o 
   3   9   6     3350.78     3501.99    333.45 o 
   4   9   6    13429.38    12924.61    372.68 o 
   5   9   6     4503.79     4436.11    217.00 o 
   6   9   6    12501.75    12507.91    460.18 o 
   7   9   6     4184.97     4793.98    499.82 o 
   8   9   6    24394.73    23841.28    689.61 o 
   9   9   6     6194.06     6120.85    444.21 o 
  10   9   6     1036.81      899.69    306.48 o 
  11   9   6       46.16      277.91    520.96 o 
  12   9   6     3054.12     2557.56   1058.52 o 
 -12  10   6       30.83     -189.16    216.07 o 
 -11  10   6      503.93      523.66    331.26 o 
 -10  10   6      687.78      271.70    532.03 o 
  -9  10   6     2839.59     3613.29    590.52 o 
  -8  10   6     1026.04     1152.88    321.32 o 
  -7  10   6    11440.56    12530.74    496.25 o 
  -6  10   6        3.20     -116.14    192.80 o 
  -5  10   6      331.84      380.07    138.19 o 
  -4  10   6      659.52      648.75    221.27 o 
  -3  10   6    45067.62    45423.93    737.07 o 
  -2  10   6      363.17      360.58    160.86 o 
  -1  10   6     7526.06     6054.84    228.03 o 
   0  10   6      270.38      145.78    125.53 o 
   1  10   6    29759.36    27110.66    424.55 o 
   2  10   6        1.01       -6.17    117.15 o 
   3  10   6     6954.27     5733.58    240.89 o 
   4  10   6      251.05      377.53    140.23 o 
   5  10   6    38555.31    38865.98    692.74 o 
   6  10   6      735.77      765.16    245.88 o 
   7  10   6    16187.15    14792.49    536.30 o 
   8  10   6        9.49      465.51    256.13 o 
   9  10   6        9.65       21.68    233.26 o 
  10  10   6      266.02      697.23    292.85 o 
  11  10   6     4926.60     4067.09   1795.37 o 
  12  10   6      159.13      110.15    307.14 o 
 -12  11   6      145.02       -5.14    228.94 o 
 -11  11   6      847.83      617.39    598.46 o 
 -10  11   6     5228.02     4243.52   2398.75 o 
  -9  11   6     3161.30     3196.89    382.67 o 
  -8  11   6     1262.11     1309.42    304.81 o 
  -7  11   6     1025.28     1430.67    287.64 o 
  -6  11   6    28452.24    27780.96    725.81 o 
  -5  11   6     8895.35    10177.45    296.29 o 
  -4  11   6    31559.43    30241.24    505.88 o 
  -3  11   6     5595.52     5687.76    245.80 o 
  -2  11   6     4794.07     5828.17    240.80 o 
  -1  11   6     5162.40     5194.40    258.39 o 
   0  11   6    11499.89    11420.51    301.56 o 
   1  11   6    12682.59    13203.12    493.51 o 
   2  11   6    17062.33    17611.88    425.85 o 
   3  11   6      307.39      348.58    149.99 o 
   4  11   6     5049.65     5020.30    245.25 o 
   5  11   6     3359.79     5064.50    604.26 o 
   6  11   6     3268.01     4017.08    371.33 o 
   7  11   6     1750.13     2527.01    330.37 o 
   8  11   6       59.94      219.40    322.23 o 
   9  11   6       69.26      -69.59    225.06 o 
  10  11   6     1028.05      538.75    258.82 o 
  11  11   6      250.73        5.58    265.39 o 
  12  11   6      291.13     -283.26    548.64 o 
 -12  12   6      794.97      441.71    340.75 o 
 -11  12   6      503.23      574.46    645.20 o 
 -10  12   6      108.50      180.03    305.59 o 
  -9  12   6       15.22     -203.47    227.09 o 
  -8  12   6    10954.19    10770.72    504.73 o 
  -7  12   6     1961.28     2840.01    355.49 o 
  -6  12   6       32.66     -278.25    185.50 o 
  -5  12   6     3990.69     4455.27    406.70 o 
  -4  12   6     9147.97     9063.45    513.34 o 
  -3  12   6     4098.87     4244.80    236.28 o 
  -2  12   6    22249.54    21569.52    472.25 o 
  -1  12   6      555.76      610.70    158.79 o 
   0  12   6     3039.01     2868.74    343.39 o 
   1  12   6     1117.86      856.71    138.70 o 
   2  12   6    15927.50    15810.82    416.80 o 
   3  12   6     4278.40     5004.59    442.82 o 
   4  12   6      660.24      854.73    188.01 o 
   5  12   6     6976.88     6686.81    375.67 o 
   6  12   6     3510.91     3965.24    382.73 o 
   7  12   6     1568.11     1304.09    307.29 o 
   8  12   6     1870.25     1604.07    363.01 o 
   9  12   6     3708.16     3621.11    872.93 o 
  10  12   6       11.98     -142.83    230.19 o 
  11  12   6      542.64      330.39    291.33 o 
 -11  13   6       15.99       24.88    253.40 o 
 -10  13   6       75.89     -136.34    291.12 o 
  -9  13   6      212.48     -190.31    300.50 o 
  -8  13   6      172.37     -114.46    243.69 o 
  -7  13   6     5633.87     6529.77    423.94 o 
  -6  13   6     1665.66     1615.50    291.03 o 
  -5  13   6      121.20     -124.97    167.41 o 
  -4  13   6       23.22     -222.92    148.62 o 
  -3  13   6     1228.28      864.65    193.07 o 
  -2  13   6     2812.88     2975.33    245.42 o 
  -1  13   6     8619.70     8397.86    291.73 o 
   0  13   6      179.06      264.07    141.52 o 
   1  13   6     4117.28     4006.48    345.34 o 
   2  13   6      181.50      143.81    162.75 o 
   3  13   6     5849.81     5644.98    316.22 o 
   4  13   6      569.73      866.56    204.15 o 
   5  13   6      470.66      331.93    254.24 o 
   6  13   6       20.01     -240.71    222.35 o 
   7  13   6     4371.47     4040.19    448.36 o 
   8  13   6        7.24      149.87    263.64 o 
   9  13   6      256.79     -196.71    215.34 o 
  10  13   6        0.32      -88.50    207.09 o 
  11  13   6      363.38       39.07    284.73 o 
 -11  14   6      606.82      509.37    343.82 o 
 -10  14   6      252.51       34.15    299.81 o 
  -9  14   6      137.75        1.10    302.59 o 
  -8  14   6     6700.78     6481.18    470.97 o 
  -7  14   6      141.60      545.90    262.19 o 
  -6  14   6    15924.72    16828.21    594.53 o 
  -5  14   6     1857.44     2453.17    273.99 o 
  -4  14   6     3162.59     3588.50    302.37 o 
  -3  14   6        7.27      -18.68    163.70 o 
  -2  14   6    50787.26    48889.05   1013.83 o 
  -1  14   6      195.71       -3.22    156.62 o 
   0  14   6    22751.26    22950.77    624.81 o 
   1  14   6        8.64       13.17    207.39 o 
   2  14   6     3867.47     5356.59    310.54 o 
   3  14   6     2792.71     3675.14    298.01 o 
   4  14   6    44385.07    46004.33    845.90 o 
   5  14   6      283.50       89.02    302.52 o 
   6  14   6      794.00      670.04    296.70 o 
   7  14   6     1481.16     2197.92    358.03 o 
   8  14   6     4529.56     4350.67    953.11 o 
   9  14   6       54.44     -256.94    216.49 o 
  10  14   6     2578.89     1315.83    622.03 o 
  11  14   6      809.77      351.33    340.75 o 
 -11  15   6      256.70      218.10    340.67 o 
 -10  15   6     1596.06     1536.15   1148.32 o 
  -9  15   6     5100.35     3797.52   1001.94 o 
  -8  15   6     2961.63     3638.30    438.91 o 
  -7  15   6      190.25      249.46    279.72 o 
  -6  15   6      405.20      365.64    245.21 o 
  -5  15   6     5165.16     5309.35    354.62 o 
  -4  15   6    19883.28    20966.17    600.84 o 
  -3  15   6     6023.04     6686.98    303.22 o 
  -2  15   6      976.67     1360.32    225.61 o 
  -1  15   6    10436.38     9844.33    339.74 o 
   0  15   6    13713.55    12962.39    957.03 o 
   1  15   6    10007.92     9617.06    416.77 o 
   2  15   6    14154.75    14514.53    444.81 o 
   3  15   6     1464.06     1551.46    255.77 o 
   4  15   6     3803.57     4609.13    319.71 o 
   5  15   6    10250.58     9981.49    488.82 o 
   6  15   6     4812.95     6119.20    490.00 o 
   7  15   6      180.33     -150.46    233.25 o 
   8  15   6        6.89     -262.19    249.57 o 
   9  15   6     5085.71     3847.40   1136.97 o 
  10  15   6     1665.70      602.55    285.29 o 
  11  15   6     1695.55      637.86    493.90 o 
 -10  16   6      518.53      575.15    398.38 o 
  -9  16   6      189.15      -94.71    332.44 o 
  -8  16   6      107.04       41.34    336.59 o 
  -7  16   6     5567.50     6499.50    519.39 o 
  -6  16   6      992.04      988.74    299.02 o 
  -5  16   6     1652.79     1798.87    322.85 o 
  -4  16   6      757.73      939.36    263.49 o 
  -3  16   6     3218.38     4644.08    330.86 o 
  -2  16   6     2251.99     2212.70    257.21 o 
  -1  16   6     3255.04     4167.81    279.11 o 
   0  16   6        7.14      125.29    219.00 o 
   1  16   6     5235.31     5598.15    374.85 o 
   2  16   6     3944.91     4227.36    462.15 o 
   3  16   6     2047.98     1700.06    272.77 o 
   4  16   6       25.34     -342.73    228.49 o 
   5  16   6     3557.50     3415.81    407.60 o 
   6  16   6     3913.23     4373.51    454.93 o 
   7  16   6      275.58     -202.68    272.37 o 
   8  16   6      310.42     -153.58    270.02 o 
   9  16   6     3389.14     2541.97    519.16 o 
  10  16   6     1530.70      425.68    348.13 o 
 -10  17   6      612.12      164.57    358.85 o 
  -9  17   6      154.27      -11.57    377.06 o 
  -8  17   6      148.85      198.12    388.26 o 
  -7  17   6     1163.00     1266.65    349.87 o 
  -6  17   6      886.49      580.93    493.70 o 
  -5  17   6       35.76      106.42    237.32 o 
  -4  17   6      391.55      112.52    232.60 o 
  -3  17   6      166.51      726.01    217.86 o 
  -2  17   6     1401.92     1447.75    245.46 o 
  -1  17   6        3.76      -41.66    206.99 o 
   0  17   6     3626.57     4729.18    414.15 o 
   1  17   6       93.22      923.30    262.21 o 
   2  17   6        2.62      156.29    226.14 o 
   3  17   6        2.96       53.39    205.96 o 
   4  17   6     8065.76     7875.54    444.25 o 
   5  17   6       87.89      134.37    281.24 o 
   6  17   6      222.56     -131.30    281.33 o 
   7  17   6       81.41      411.00    282.01 o 
   8  17   6     3303.24     2654.09    490.75 o 
   9  17   6       36.08     -132.76    257.63 o 
  10  17   6      942.42      414.75    314.30 o 
  -9  18   6      819.55      391.09    434.80 o 
  -8  18   6      392.78      369.98    433.00 o 
  -7  18   6     7024.13     7093.48    459.70 o 
  -6  18   6      563.92      724.13    303.13 o 
  -5  18   6        3.51      152.07    254.43 o 
  -4  18   6      937.34     1060.51    307.04 o 
  -3  18   6    18149.75    18370.94    615.17 o 
  -2  18   6     1539.78     1985.49    361.58 o 
  -1  18   6    11568.31    10964.52    556.79 o 
   0  18   6      621.30      734.85    275.38 o 
   1  18   6     3168.59     3937.30    413.22 o 
   2  18   6     1884.64     2585.28    360.01 o 
   3  18   6     9503.99    10121.38    477.84 o 
   4  18   6      934.33      919.38    330.02 o 
   5  18   6      290.68     -207.22    263.00 o 
   6  18   6        5.73     -403.18    268.79 o 
   7  18   6     3240.78     3673.60    469.24 o 
   8  18   6      231.48      225.98    340.47 o 
   9  18   6     1010.01      585.80    425.62 o 
  -9  19   6      969.60     1067.89    456.20 o 
  -8  19   6      957.25      902.07    519.73 o 
  -7  19   6      592.77      898.10    333.47 o 
  -6  19   6      883.03     1060.19    314.79 o 
  -5  19   6     6172.26     7052.89    508.17 o 
  -4  19   6     2713.37     4112.46    515.84 o 
  -3  19   6      147.66      312.17    312.38 o 
  -2  19   6        0.08     -143.35    265.14 o 
  -1  19   6     4219.85     5333.99    460.51 o 
   0  19   6     5577.54     6739.70    500.73 o 
   1  19   6      823.26      756.20    295.59 o 
   2  19   6     3012.24     4142.77    433.02 o 
   3  19   6      774.22      454.47    326.03 o 
   4  19   6     1313.75     1659.10    371.52 o 
   5  19   6     4028.90     4994.70    509.62 o 
   6  19   6     2513.99     2598.16    424.90 o 
   7  19   6      213.37       19.25    344.86 o 
   8  19   6        2.47     -141.15    359.68 o 
   9  19   6       32.37     -121.34    339.29 o 
  -8  20   6      183.30        8.78    375.51 o 
  -7  20   6        0.69      -28.89    365.28 o 
  -6  20   6      431.84      -38.73    306.64 o 
  -5  20   6      475.01     -137.25    284.05 o 
  -4  20   6     4215.32     5401.13    626.15 o 
  -3  20   6      275.54      -26.73    335.71 o 
  -2  20   6      494.59      413.85    355.16 o 
  -1  20   6        2.26     -323.74    279.18 o 
   0  20   6     4236.62     5317.16    475.79 o 
   1  20   6       43.60     -320.61    213.74 o 
   2  20   6      103.95     -329.64    229.96 o 
   3  20   6        5.27     -275.86    297.11 o 
   4  20   6     2134.09     1377.82    459.45 o 
   5  20   6        0.03       32.48    320.86 o 
   6  20   6     7212.84     8545.67    578.72 o 
   7  20   6       32.13     -216.18    374.37 o 
   8  20   6        1.59     -230.80    339.40 o 
  -8  21   6      782.63      678.74    450.94 o 
  -7  21   6      558.71      317.09    432.04 o 
  -6  21   6       93.02      448.30    331.81 o 
  -5  21   6      678.61      878.51    421.17 o 
  -4  21   6      719.67      714.01    411.12 o 
  -3  21   6      737.14      732.33    383.14 o 
  -2  21   6      184.76      -15.27    323.12 o 
  -1  21   6      339.11      115.08    343.15 o 
   0  21   6      938.35     2130.33    447.31 o 
   1  21   6     1744.44     1766.72    368.09 o 
   2  21   6       15.51     -352.00    258.62 o 
   3  21   6     1873.67     2606.81    631.67 o 
   4  21   6      593.33      381.82    497.59 o 
   5  21   6        3.05     -471.88    314.59 o 
   6  21   6      504.85      496.93    438.91 o 
   7  21   6     2654.03     1744.49    549.25 o 
  -7  22   6     3115.29     4416.42    655.66 o 
  -6  22   6     1355.32     1657.46    483.02 o 
  -5  22   6      363.37       58.15    380.55 o 
  -4  22   6       35.70      264.50    387.14 o 
  -3  22   6     4367.80     5687.34    666.72 o 
  -2  22   6     1144.18     1450.85    444.00 o 
  -1  22   6     4729.48     6463.43    680.84 o 
   0  22   6      422.04      256.95    354.39 o 
   1  22   6      699.24      555.21    403.73 o 
   2  22   6     1332.30     1043.74    356.99 o 
   3  22   6     6736.09     8416.11    773.26 o 
   4  22   6     1488.37     1629.01    518.89 o 
   5  22   6      474.09      184.36    430.54 o 
   6  22   6      172.82     -505.12    336.74 o 
  -6  23   6     1238.81     1105.88    695.02 o 
  -5  23   6       45.34      147.65    371.03 o 
  -4  23   6     6252.27     7842.46   1473.69 o 
  -3  23   6       58.23      321.51    552.33 o 
  -2  23   6      222.97      187.07    377.46 o 
  -1  23   6      483.81      561.11    383.83 o 
   0  23   6     5162.69     6795.66    946.58 o 
   1  23   6      111.02      -86.58    345.18 o 
   2  23   6     3208.56     3275.83    815.57 o 
   3  23   6      464.85     -397.25    365.65 o 
   4  23   6      490.23     -380.40    781.75 o 
   5  23   6      682.96      360.05    465.14 o 
  -5  24   6       24.50      -89.53    389.02 o 
  -4  24   6       59.66      188.19    424.91 o 
  -3  24   6      432.87     -116.03    412.71 o 
  -2  24   6       37.22     -244.47    337.44 o 
  -1  24   6        0.09       97.96    362.57 o 
   0  24   6      250.21      947.19    432.24 o 
   1  24   6      581.17      234.25    522.19 o 
   2  24   6        2.26      107.02    489.59 o 
   3  24   6        0.36     -359.20    467.45 o 
   4  24   6       26.29     -447.59    556.02 o 
  -3  25   6      452.79      837.84    475.23 o 
  -2  25   6        0.62       52.06    401.85 o 
  -1  25   6       89.95      306.09    408.38 o 
   0  25   6     4249.26     5277.99    983.49 o 
   1  25   6      628.50      644.64    434.23 o 
   2  25   6      860.31     2134.27    800.81 o 
   3  25   6      535.54      627.36    602.76 o 
 -12   1   7      929.06      958.71    361.00 o 
 -11   1   7     1370.00     1178.58    377.41 o 
 -10   1   7      124.17       69.18    272.71 o 
  -9   1   7      578.21      431.72    268.98 o 
  -8   1   7      881.21      702.80    275.18 o 
  -7   1   7    10086.06     8809.74    463.58 o 
  -6   1   7     2159.97     1313.85    249.07 o 
  -5   1   7     6064.70     6262.57    483.44 o 
  -4   1   7    16835.43    17016.34    751.61 o 
  -3   1   7     1469.23     1732.02    289.08 o 
  -2   1   7       64.79      -80.94     83.22 o 
  -1   1   7    21501.95    21380.95    342.64 o 
   0   1   7    12354.87    11522.05    177.43 o 
   1   1   7      161.97      365.85    126.28 o 
   2   1   7   118740.76   125772.45   1315.01 o 
   3   1   7      141.79       66.31     71.48 o 
   4   1   7     9039.84     9125.08    203.39 o 
   5   1   7     4715.10     4930.52    168.67 o 
   6   1   7     9931.06     8528.37    315.33 o 
   7   1   7      237.56       65.60    153.77 o 
   8   1   7     7845.09     7817.67    426.21 o 
   9   1   7     1050.86     1844.02    349.00 o 
  10   1   7     2481.45     3110.29    440.57 o 
  11   1   7      388.63      403.23    331.83 o 
  12   1   7     6399.36     6721.41    715.93 o 
  13   1   7      102.05      183.29    501.89 o 
 -12   2   7     1815.62     1451.55    556.02 o 
 -11   2   7      267.81      546.09    329.79 o 
 -10   2   7     2040.32     2012.56    418.40 o 
  -9   2   7     1717.07     1804.07    343.58 o 
  -8   2   7      774.01      332.13    375.19 o 
  -7   2   7     4180.61     4257.86    345.64 o 
  -6   2   7     7060.17     7397.65    394.17 o 
  -5   2   7     7935.67     7861.83    387.90 o 
  -4   2   7     1690.28     2307.27    571.39 o 
  -3   2   7      230.99      270.69    109.61 o 
  -2   2   7    24287.05    27037.08    507.97 o 
  -1   2   7    13052.60    13018.65    203.06 o 
   0   2   7      415.46      273.26     93.51 o 
   1   2   7    40891.05    41333.79    622.23 o 
   2   2   7     1781.86     1963.61    182.98 o 
   3   2   7     9190.01     8773.87    219.66 o 
   4   2   7     1194.86     1515.38    171.66 o 
   5   2   7    27731.06    27656.72    441.91 o 
   6   2   7     3279.98     3037.12    215.00 o 
   7   2   7     1164.08     1013.88    200.15 o 
   8   2   7     1490.15     1742.36    243.55 o 
   9   2   7     7457.41     7257.56    447.53 o 
  10   2   7        4.98     -208.49    271.78 o 
  11   2   7     1419.41     2171.17    628.59 o 
  12   2   7     1067.49     1290.40    623.67 o 
  13   2   7     1789.56     3035.95    762.68 o 
 -13   3   7       36.45      340.75    517.88 o 
 -12   3   7      863.61      554.79    499.43 o 
 -11   3   7    18328.57    16932.12   2163.79 o 
 -10   3   7      266.71       12.77    272.53 o 
  -9   3   7     5982.02     6339.18    465.54 o 
  -8   3   7     2341.99     3032.37    406.86 o 
  -7   3   7    53752.13    55547.04   1329.80 o 
  -6   3   7      659.62      579.93    243.57 o 
  -5   3   7   145363.48   149750.75   2739.39 o 
  -4   3   7      836.83      727.57    198.74 o 
  -3   3   7     6110.52     5379.87    220.17 o 
  -2   3   7     1585.97     1987.86    226.73 o 
  -1   3   7   338040.56   341698.09   3925.89 o 
   0   3   7     2981.65     2890.27    114.25 o 
   1   3   7   127156.84   129727.08   1861.71 o 
   2   3   7       51.74       83.11     52.02 o 
   3   3   7    87528.26    90798.52   1130.44 o 
   4   3   7       24.46     -104.45     94.19 o 
   5   3   7    88899.58    93784.56   1221.48 o 
   6   3   7      153.24       82.75     82.22 o 
   7   3   7     5185.33     4792.90    261.54 o 
   8   3   7      750.51     1346.95    316.61 o 
   9   3   7     6885.24     7492.55    448.89 o 
  10   3   7     1618.25     2418.12    409.60 o 
  11   3   7     2345.64     2980.33    485.36 o 
  12   3   7       45.50      217.29    335.82 o 
  13   3   7       42.81      808.56    446.54 o 
 -13   4   7       67.23      -95.30    288.52 o 
 -12   4   7     4569.89     3892.12    722.08 o 
 -11   4   7     2226.73     2465.70    492.67 o 
 -10   4   7      537.30      421.67    304.43 o 
  -9   4   7     2017.87     2082.30    540.64 o 
  -8   4   7    57795.17    56346.59   1394.51 o 
  -7   4   7     2235.73     3148.67    424.39 o 
  -6   4   7     2393.51     2715.76    314.75 o 
  -5   4   7     4935.50     5299.30    333.03 o 
  -4   4   7   157167.42   160764.86   4802.41 o 
  -3   4   7       63.64       84.84    103.68 o 
  -2   4   7    69502.00    73484.18   1127.56 o 
  -1   4   7    15975.97    15666.53    356.64 o 
   0   4   7    96656.02    99883.42   1264.00 o 
   1   4   7     1171.62     1636.90    140.44 o 
   2   4   7   138827.47   143211.52   1525.09 o 
   3   4   7     9838.16     8897.71    226.53 o 
   4   4   7     1739.47     2372.62    170.67 o 
   5   4   7      411.01      569.57    129.00 o 
   6   4   7    42712.89    40931.42    737.73 o 
   7   4   7     4484.69     4707.95    243.74 o 
   8   4   7    12459.95    12027.66    380.59 o 
   9   4   7      108.77      213.32    230.87 o 
  10   4   7     6018.03     7056.68    580.11 o 
  11   4   7     1067.66     1681.54    420.90 o 
  12   4   7     4437.33     5506.77    614.96 o 
  13   4   7      690.53      528.01    400.11 o 
 -13   5   7       91.09      -40.14    284.79 o 
 -12   5   7      110.77      195.40    274.93 o 
 -11   5   7     2290.51     2330.04    456.42 o 
 -10   5   7     1033.42     1428.27    444.08 o 
  -9   5   7     1694.55     2330.20    754.68 o 
  -8   5   7     3998.89     4454.73    422.44 o 
  -7   5   7     5232.66     6083.19    405.73 o 
  -6   5   7      461.15      607.64    463.14 o 
  -5   5   7    25457.69    26422.43    753.65 o 
  -4   5   7    17693.89    16847.21    439.85 o 
  -3   5   7     3946.07     3820.90    134.56 o 
  -2   5   7    14698.80    15834.33    378.95 o 
  -1   5   7     4247.10     3353.00    237.68 o 
   0   5   7    28054.26    28941.43    473.60 o 
   1   5   7      191.26       32.49     86.82 o 
   2   5   7     8449.94     8631.38    215.48 o 
   3   5   7    12613.16    12843.30    221.94 o 
   4   5   7     1850.22     2523.60    174.97 o 
   5   5   7    11976.57    11455.13    301.01 o 
   6   5   7    18614.70    17089.14    400.93 o 
   7   5   7    10235.11     9475.01    316.91 o 
   8   5   7     2104.19     1999.64    243.57 o 
   9   5   7     2603.27     3090.27    392.34 o 
  10   5   7     1280.22     1418.49    402.55 o 
  11   5   7     1146.53     1692.36    425.74 o 
  12   5   7     1786.54     2262.15    502.58 o 
  13   5   7      889.84      638.05    438.30 o 
 -13   6   7      204.25     -199.58    254.84 o 
 -12   6   7      112.64       27.88    293.68 o 
 -11   6   7       24.34      278.01    480.98 o 
 -10   6   7     3359.47     4912.69    529.79 o 
  -9   6   7     2086.03     2848.93    426.29 o 
  -8   6   7     1194.77     1316.65    317.29 o 
  -7   6   7     2853.64     3699.77    398.90 o 
  -6   6   7      541.58      745.81    375.19 o 
  -5   6   7    14259.12    12940.11    362.01 o 
  -4   6   7     4838.05     4736.48    178.67 o 
  -3   6   7      643.73      762.88    147.28 o 
  -2   6   7     3792.29     3777.53    199.76 o 
  -1   6   7    60265.10    61803.80    989.21 o 
   0   6   7     5501.77     5440.05    220.70 o 
   1   6   7     6704.09     6935.39    212.23 o 
   2   6   7    11588.95    10845.79    265.12 o 
   3   6   7     5087.62     4653.74    128.96 o 
   4   6   7     9068.29     8750.81    297.48 o 
   5   6   7    47327.74    49457.51   1234.14 o 
   6   6   7      173.87       29.74    128.50 o 
   7   6   7     1175.18     1080.20    205.65 o 
   8   6   7     3830.88     4257.78    368.44 o 
   9   6   7    14094.55    14106.03    530.63 o 
  10   6   7     1490.44     1812.21    419.54 o 
  11   6   7     3558.39     3677.21    534.06 o 
  12   6   7        0.72      -25.70    342.43 o 
  13   6   7     1231.16     1173.30    441.44 o 
 -13   7   7        7.38     -300.89    258.92 o 
 -12   7   7     1725.78     1033.60    623.67 o 
 -11   7   7       54.40      186.05    637.21 o 
 -10   7   7     2598.78     3386.85    475.27 o 
  -9   7   7       82.34       65.18    300.15 o 
  -8   7   7     2932.47     4573.10    468.47 o 
  -7   7   7      219.05      650.23    200.60 o 
  -6   7   7     9427.22     8147.07    316.85 o 
  -5   7   7       16.16      119.34    146.58 o 
  -4   7   7      447.65      756.08    126.64 o 
  -3   7   7       63.45      189.88     92.20 o 
  -2   7   7    47119.18    45353.83   1391.89 o 
  -1   7   7     1974.44     2931.77    534.45 o 
   0   7   7     2025.02     2682.15    171.67 o 
   1   7   7      311.39      464.17    117.77 o 
   2   7   7    36978.13    36053.47    583.17 o 
   3   7   7      228.99      356.95    142.93 o 
   4   7   7    19857.61    19304.34    313.95 o 
   5   7   7       68.53       12.30    110.71 o 
   6   7   7       42.05     -198.15    132.10 o 
   7   7   7       58.24       79.68    214.12 o 
   8   7   7      262.37      378.13    223.93 o 
   9   7   7       14.08      578.40    246.80 o 
  10   7   7      502.30      233.44    345.88 o 
  11   7   7        2.63     -246.70    308.09 o 
  12   7   7      251.62     -200.28    320.35 o 
 -13   8   7      389.27      210.15    309.31 o 
 -12   8   7       38.96      130.24    296.68 o 
 -11   8   7      309.42      -20.89    265.42 o 
 -10   8   7     5173.44     5024.52    900.69 o 
  -9   8   7     2265.97     2782.88    643.36 o 
  -8   8   7     9109.54    10081.70    547.50 o 
  -7   8   7     3880.02     5060.40    647.05 o 
  -6   8   7     2267.85     2848.97    236.12 o 
  -5   8   7     5060.59     5773.89    498.48 o 
  -4   8   7    47249.16    44232.27    708.44 o 
  -3   8   7    13671.29    13483.69    396.72 o 
  -2   8   7     8097.17     7321.33    397.31 o 
  -1   8   7    19007.59    18174.79    449.28 o 
   0   8   7    39708.63    40287.82    652.40 o 
   1   8   7     4654.99     4520.43    149.14 o 
   2   8   7    34622.41    33315.52    571.92 o 
   3   8   7    21861.90    22216.56    534.48 o 
   4   8   7      289.39      294.36    119.62 o 
   5   8   7     6405.74     6028.36    222.27 o 
   6   8   7     3656.71     4352.32    437.49 o 
   7   8   7     1860.15     2173.03    312.53 o 
   8   8   7     1087.72     1529.22    289.44 o 
   9   8   7     3273.01     3981.39    397.95 o 
  10   8   7      155.33      174.61    349.67 o 
  11   8   7      638.53        1.46    354.59 o 
  12   8   7      112.96      325.40    367.50 o 
 -12   9   7      109.52      -64.49    245.60 o 
 -11   9   7      104.85      257.28    279.86 o 
 -10   9   7      253.57      175.14    238.75 o 
  -9   9   7     1158.06     1599.21    312.73 o 
  -8   9   7      672.00      608.47    314.20 o 
  -7   9   7     3643.99     4611.03    466.23 o 
  -6   9   7      220.72      122.10    242.25 o 
  -5   9   7      484.76      443.87    142.74 o 
  -4   9   7     7889.22     8335.55    264.01 o 
  -3   9   7    48825.38    49036.84    903.63 o 
  -2   9   7    12761.43    12438.09    638.23 o 
  -1   9   7     1519.50     2127.92    219.96 o 
   0   9   7    13895.78    14096.55    295.05 o 
   1   9   7     8398.98     8995.77    240.75 o 
   2   9   7     9865.97     8175.56    271.49 o 
   3   9   7     3325.64     3813.88    367.71 o 
   4   9   7      298.82      453.22    214.97 o 
   5   9   7     2370.59     2400.09    290.63 o 
   6   9   7     8180.71     8515.19    402.17 o 
   7   9   7     4052.99     4701.89    400.54 o 
   8   9   7     2249.96     2926.01    358.74 o 
   9   9   7      485.98      506.30    330.12 o 
  10   9   7      206.85      294.49    350.97 o 
  11   9   7      660.12      769.78    535.10 o 
  12   9   7     1015.55     1131.92    648.28 o 
 -12  10   7     1014.51      391.98    453.92 o 
 -11  10   7     1769.19     1077.79    714.70 o 
 -10  10   7      259.47      147.18    259.72 o 
  -9  10   7     1252.14     1815.77    337.64 o 
  -8  10   7    11063.27    11217.25    493.60 o 
  -7  10   7     1287.24     1407.47    282.47 o 
  -6  10   7     7660.73     6708.70    360.89 o 
  -5  10   7     4085.37     4795.45    302.81 o 
  -4  10   7     5159.42     5207.20    226.71 o 
  -3  10   7     1676.42     1659.14    219.05 o 
  -2  10   7    49425.32    52823.73    811.49 o 
  -1  10   7      884.40      461.46    210.63 o 
   0  10   7     2867.83     2616.22    259.41 o 
   1  10   7     1644.72     1799.66    141.97 o 
   2  10   7    31831.71    31222.88    603.15 o 
   3  10   7       19.65     -175.52    117.02 o 
   4  10   7     3759.62     4171.85    317.79 o 
   5  10   7       18.88      637.57    226.27 o 
   6  10   7     8799.40     8620.25    455.97 o 
   7  10   7     1012.09      911.76    266.62 o 
   8  10   7    13111.39    12440.54    516.41 o 
   9  10   7       92.92      145.84    216.20 o 
  10  10   7      566.26      270.66    286.46 o 
  11  10   7      689.77      568.38    321.52 o 
  12  10   7     1212.37      747.88    613.22 o 
 -12  11   7       39.85      -73.91    249.87 o 
 -11  11   7     7809.45     5230.59   2841.59 o 
 -10  11   7      258.84      325.41    308.99 o 
  -9  11   7     2425.27     2674.48    380.74 o 
  -8  11   7      247.10      406.30    266.66 o 
  -7  11   7    13155.32    13390.28    558.51 o 
  -6  11   7     2102.91     3296.76    372.00 o 
  -5  11   7    39700.41    41152.38    753.46 o 
  -4  11   7      764.68      927.14    172.42 o 
  -3  11   7      609.86      730.41    159.29 o 
  -2  11   7     2116.47     2722.41    324.07 o 
  -1  11   7    87175.01    87017.51   1189.68 o 
   0  11   7      703.32      330.30    127.66 o 
   1  11   7    50865.02    48913.48    879.18 o 
   2  11   7       32.99     -180.36    120.24 o 
   3  11   7    12646.79    12514.43    361.09 o 
   4  11   7     4725.36     5131.17    265.92 o 
   5  11   7    34548.14    33339.59    793.95 o 
   6  11   7        4.39       53.21    211.97 o 
   7  11   7      150.83      308.70    237.76 o 
   8  11   7     3036.47     2988.52    374.91 o 
   9  11   7     5311.73     5235.53    978.53 o 
  10  11   7     1681.54      979.25    310.90 o 
  11  11   7      214.64      -61.26    264.58 o 
  12  11   7      202.53     -194.91    290.17 o 
 -12  12   7     1602.99      765.63    587.39 o 
 -11  12   7       22.70       -5.30    283.31 o 
 -10  12   7       14.30     -163.61    283.45 o 
  -9  12   7      189.66     -129.74    231.69 o 
  -8  12   7     7559.42     7135.44    450.78 o 
  -7  12   7     3348.26     4020.01    399.71 o 
  -6  12   7      374.15      166.85    232.60 o 
  -5  12   7      145.32      177.82    164.56 o 
  -4  12   7     6312.77     5514.05    264.19 o 
  -3  12   7    12663.13    11889.94    466.74 o 
  -2  12   7     2955.54     3698.72    257.91 o 
  -1  12   7     3074.24     2450.84    215.42 o 
   0  12   7    17318.20    16209.44    377.00 o 
   1  12   7     3147.32     3423.87    303.59 o 
   2  12   7     9966.12     9368.58    328.50 o 
   3  12   7    18370.22    17177.08    443.42 o 
   4  12   7     5709.32     5323.86    271.23 o 
   5  12   7     2969.20     3484.23    484.04 o 
   6  12   7    14987.14    13811.61    531.88 o 
   7  12   7     1167.95     1202.53    314.81 o 
   8  12   7      118.71     -221.39    214.55 o 
   9  12   7     7458.01     7535.09    622.27 o 
  10  12   7     3276.16     2972.50    703.57 o 
  11  12   7        7.10     -208.69    248.58 o 
 -11  13   7       26.66       92.95    247.47 o 
 -10  13   7      646.36      339.47    288.79 o 
  -9  13   7     1038.32      484.73    275.54 o 
  -8  13   7       12.77      -43.42    239.19 o 
  -7  13   7      112.84      -38.33    232.71 o 
  -6  13   7      136.09     -245.32    169.87 o 
  -5  13   7       97.66     -236.73    157.82 o 
  -4  13   7     3590.49     3761.18    325.10 o 
  -3  13   7      963.34      783.91    193.48 o 
  -2  13   7    11344.82    11411.97    381.72 o 
  -1  13   7       23.92     -200.84    136.46 o 
   0  13   7     4898.43     4475.70    223.40 o 
   1  13   7     1474.81     1567.34    281.20 o 
   2  13   7    26795.46    23495.58    538.08 o 
   3  13   7      277.16      -25.17    156.03 o 
   4  13   7     5301.58     5264.63    317.11 o 
   5  13   7      555.53      591.49    267.03 o 
   6  13   7     3398.25     3514.09    387.57 o 
   7  13   7     1551.75     1386.22    314.82 o 
   8  13   7     6958.65     7391.06    603.27 o 
   9  13   7      896.01      700.26    274.59 o 
  10  13   7      225.46      367.97    247.79 o 
  11  13   7      641.05      267.91    644.59 o 
 -11  14   7       67.13     -283.17    369.65 o 
 -10  14   7       28.93      210.58    317.23 o 
  -9  14   7     6526.54     7854.36   1093.58 o 
  -8  14   7     1562.01     1958.54    362.18 o 
  -7  14   7     7119.32     7117.11    432.84 o 
  -6  14   7      336.11      271.60    197.93 o 
  -5  14   7     5175.34     4824.59    315.70 o 
  -4  14   7     1243.69     1675.40    233.09 o 
  -3  14   7     6526.79     6491.05    325.10 o 
  -2  14   7     1556.49     1765.56    235.32 o 
  -1  14   7     6497.20     6145.20    273.34 o 
   0  14   7        0.48     -182.47    141.35 o 
   1  14   7    29630.61    28235.86    703.96 o 
   2  14   7      497.64      934.43    206.25 o 
   3  14   7     8953.38     8667.61    345.64 o 
   4  14   7      825.82     1442.41    311.57 o 
   5  14   7    14149.00    12636.65    521.58 o 
   6  14   7       12.85     -191.12    252.41 o 
   7  14   7     8482.45     8375.13    542.96 o 
   8  14   7      129.91      167.15    249.64 o 
   9  14   7     1357.76      588.73    314.95 o 
  10  14   7        6.82     -270.91    235.16 o 
 -11  15   7      906.38      451.13    323.56 o 
 -10  15   7     1403.11      994.09    383.04 o 
  -9  15   7       12.15       22.75    352.48 o 
  -8  15   7     1287.70     1482.64    338.08 o 
  -7  15   7     6933.85     7793.79    450.16 o 
  -6  15   7     5106.97     6146.54    411.97 o 
  -5  15   7     2162.48     2384.84    281.11 o 
  -4  15   7    11837.97    12435.12    409.38 o 
  -3  15   7     1970.22     1816.37    243.94 o 
  -2  15   7    10432.08     9397.73    344.81 o 
  -1  15   7    12535.40    11554.33    365.74 o 
   0  15   7    21756.35    20961.31    612.78 o 
   1  15   7      331.95      129.06    224.57 o 
   2  15   7     1891.06     2096.68    267.00 o 
   3  15   7     2867.05     3189.47    303.15 o 
   4  15   7    12617.17    12727.44    523.44 o 
   5  15   7     1123.69     1175.81    320.13 o 
   6  15   7      664.53      339.36    278.49 o 
   7  15   7     1441.62      976.97    303.40 o 
   8  15   7      893.69      499.12    369.31 o 
   9  15   7      679.31      517.87    272.94 o 
  10  15   7      728.94      473.20    520.94 o 
 -10  16   7     2321.99     1081.81    414.95 o 
  -9  16   7        8.05        4.84    345.73 o 
  -8  16   7     1256.10     1625.35    410.35 o 
  -7  16   7     1464.18     2160.98    382.35 o 
  -6  16   7     2042.73     2292.30    357.07 o 
  -5  16   7      311.80      -91.35    225.86 o 
  -4  16   7     1542.09     1255.58    244.51 o 
  -3  16   7     1365.47     1875.81    249.30 o 
  -2  16   7        7.74     -237.77    158.51 o 
  -1  16   7      391.77      594.95    246.67 o 
   0  16   7    11053.21    10073.26    439.17 o 
   1  16   7       82.74     -216.24    205.00 o 
   2  16   7     1937.71     1688.57    302.91 o 
   3  16   7      784.48     1043.80    242.09 o 
   4  16   7     7738.71     7319.33    440.26 o 
   5  16   7      116.49       37.73    247.86 o 
   6  16   7     4505.05     5728.53    506.86 o 
   7  16   7      853.44      777.74    322.75 o 
   8  16   7     1995.64     1476.88    348.63 o 
   9  16   7      335.28      278.24    250.49 o 
  10  16   7     3166.86     1144.64   1021.62 o 
 -10  17   7       31.14     -283.79    332.36 o 
  -8  17   7      814.21      857.63    342.08 o 
  -7  17   7        9.59     -194.54    237.41 o 
  -6  17   7      328.79     -109.25    255.65 o 
  -5  17   7    14113.49    14616.04    575.91 o 
  -4  17   7      711.53     1262.87    293.14 o 
  -3  17   7     6872.86     6779.39    328.65 o 
  -2  17   7      802.11     1065.63    230.08 o 
  -1  17   7     1057.07     1186.13    287.55 o 
   0  17   7        0.29        1.51    218.31 o 
   1  17   7    25621.32    24228.76    694.35 o 
   2  17   7        0.05     -176.01    195.46 o 
   3  17   7      990.26      706.44    240.27 o 
   4  17   7       22.97       79.52    271.82 o 
   5  17   7     6884.75     6952.96    471.34 o 
   6  17   7      125.47     -262.53    270.94 o 
   7  17   7    10441.71     9364.99    525.80 o 
   8  17   7      909.07      447.14    299.95 o 
   9  17   7        2.45      137.47    277.38 o 
  10  17   7       23.62       33.85    432.39 o 
  -9  18   7      374.23      860.53    534.49 o 
  -8  18   7     2120.36     1379.48    459.68 o 
  -7  18   7     1240.70     1486.01    367.90 o 
  -6  18   7      432.90     -218.35    250.54 o 
  -5  18   7        1.49      250.06    261.90 o 
  -4  18   7     9031.39     9707.18    471.05 o 
  -3  18   7     3314.02     4674.60    529.17 o 
  -2  18   7     6938.10     6858.59    613.37 o 
  -1  18   7       92.13     -273.15    221.74 o 
   0  18   7     3909.76     4533.41    439.26 o 
   1  18   7     3595.66     5179.27    444.37 o 
   2  18   7    14371.96    14347.52    552.87 o 
   3  18   7      744.93      544.09    381.09 o 
   4  18   7     1760.80     1778.28    374.81 o 
   5  18   7     1313.77     1641.27    371.14 o 
   6  18   7     3468.60     4414.68    497.21 o 
   7  18   7     3417.23     4224.33    838.21 o 
   8  18   7     1197.79      432.84    325.14 o 
   9  18   7        1.07      148.41    337.12 o 
  -9  19   7      782.38      686.73    448.10 o 
  -8  19   7      145.99       60.10    411.90 o 
  -7  19   7       88.28     -330.98    253.14 o 
  -6  19   7     4263.11     5564.53    507.06 o 
  -5  19   7     2374.28     2530.46    395.49 o 
  -4  19   7      974.95     1559.97    334.52 o 
  -3  19   7      794.16      892.23    361.54 o 
  -2  19   7     5317.41     6627.96    648.28 o 
  -1  19   7     3858.76     4364.22    438.42 o 
   0  19   7    14143.60    14396.24    571.64 o 
   1  19   7        2.70     -329.75    219.83 o 
   2  19   7       64.13     -212.35    254.17 o 
   3  19   7     4295.54     4324.95    566.58 o 
   4  19   7     7973.50     8283.57    479.69 o 
   5  19   7     2170.73     2701.60    442.62 o 
   6  19   7     3064.32     3575.03    481.04 o 
   7  19   7     1078.05      491.33    348.62 o 
   8  19   7      944.07      416.60    389.21 o 
  -8  20   7      102.00     -202.84    385.53 o 
  -7  20   7      318.80      -21.79    304.25 o 
  -6  20   7      323.89     -121.72    288.29 o 
  -5  20   7     1188.26      618.43    321.44 o 
  -4  20   7       10.36     -279.24    294.00 o 
  -3  20   7      746.56      604.45    370.73 o 
  -2  20   7      128.13      279.56    327.69 o 
  -1  20   7      976.29      330.69    327.92 o 
   0  20   7        0.31      211.81    261.86 o 
   1  20   7      426.25     -207.06    253.98 o 
   2  20   7        0.81     -337.28    246.00 o 
   3  20   7     4816.61     5544.67    641.23 o 
   4  20   7      588.60     1256.27    477.68 o 
   5  20   7      713.55      475.38    340.31 o 
   6  20   7      586.28       42.42    345.29 o 
   7  20   7      309.28     -425.36    433.62 o 
   8  20   7      181.62     -295.76    373.05 o 
  -7  21   7        5.13      -61.50    384.28 o 
  -6  21   7     4784.98     5564.87    541.95 o 
  -5  21   7      140.00      258.51    350.15 o 
  -4  21   7       46.60     -258.54    327.05 o 
  -3  21   7       44.32     -273.90    320.01 o 
  -2  21   7     4485.04     5227.43    618.72 o 
  -1  21   7       14.88     -117.80    302.86 o 
   0  21   7     3959.33     5070.99    605.59 o 
   1  21   7      475.09      677.52    310.59 o 
   2  21   7     2229.45     2312.03    382.09 o 
   3  21   7       68.94     -119.31    357.97 o 
   4  21   7     3885.26     4476.53    899.22 o 
   5  21   7      107.74     -291.61    325.07 o 
   6  21   7       17.46     -721.77    637.21 o 
   7  21   7      132.80     -546.49    364.33 o 
  -7  22   7     1320.84     1325.84    518.92 o 
  -6  22   7        0.59      -72.13    364.89 o 
  -5  22   7     2227.39     2928.77    563.10 o 
  -4  22   7     1112.36     1218.43    477.90 o 
  -3  22   7     6656.16     7496.77    665.79 o 
  -2  22   7      294.94      122.16    379.91 o 
  -1  22   7       84.92      363.76    379.00 o 
   0  22   7        7.72     -106.26    326.80 o 
   1  22   7     7236.74     8066.94    653.89 o 
   2  22   7      780.21      632.00    535.10 o 
   3  22   7     3401.69     3439.54    587.51 o 
   4  22   7      242.70      175.06    403.98 o 
   5  22   7      550.97       -7.99    407.79 o 
   6  22   7        0.14     -569.33    647.66 o 
  -6  23   7      238.41       72.01    366.62 o 
  -5  23   7      157.21      204.68    385.32 o 
  -4  23   7      332.24      921.19    447.23 o 
  -3  23   7     3513.60     3849.33    629.01 o 
  -2  23   7      105.70       47.16    440.39 o 
  -1  23   7      992.41      778.55    404.90 o 
   0  23   7      489.79      552.29    380.51 o 
   1  23   7     1862.44     2683.58    523.20 o 
   2  23   7        5.74     -512.96    402.25 o 
   3  23   7     2510.11     2018.40    522.11 o 
   4  23   7      338.92     -162.34    822.95 o 
   5  23   7       36.43     -838.07    805.12 o 
  -4  24   7      568.14      422.56    423.15 o 
  -3  24   7       23.44       45.07    425.35 o 
  -2  24   7     1200.13     1339.31    482.34 o 
  -1  24   7      139.10     -139.01    354.02 o 
   0  24   7     4448.00     6283.37    707.91 o 
   1  24   7       21.06       41.66    349.62 o 
   2  24   7      178.78      -19.68    535.10 o 
   3  24   7        2.51     -344.44    531.41 o 
   4  24   7     2933.39     2343.08   1341.45 o 
  -3  25   7     1086.82      764.88    449.17 o 
  -2  25   7      242.11      381.60    424.70 o 
  -1  25   7      126.71      -28.15    375.93 o 
   0  25   7     1452.18     1694.24    493.14 o 
   1  25   7     2771.02     3365.63    877.08 o 
   2  25   7        5.63     -270.63    478.52 o 
 -12   0   8     1050.27      971.80    530.18 o 
 -11   0   8      723.56     1098.50    524.03 o 
 -10   0   8    43955.96    42162.58   1732.02 o 
  -9   0   8       83.18      -43.05    311.22 o 
  -8   0   8    12352.37    10786.98    754.07 o 
  -7   0   8     1454.61     1444.17    436.69 o 
  -6   0   8    30920.56    32261.30   1254.73 o 
  -5   0   8     2191.60     2663.22    420.70 o 
  -4   0   8   400681.25   418438.59   9741.37 o 
  -3   0   8      690.46      396.10    215.27 o 
  -2   0   8   107795.59   109339.79   2772.71 o 
  -1   0   8      159.18      154.78    114.19 o 
   0   0   8     1723.70     2001.43    131.05 o 
   1   0   8      283.69      336.21    150.97 o 
   2   0   8    43103.48    40126.05    643.19 o 
   3   0   8      165.66      198.18    117.48 o 
   4   0   8    50421.77    55869.90   1219.67 o 
   5   0   8      877.58      877.47    195.59 o 
   6   0   8    57512.00    57103.47   1140.14 o 
   7   0   8       19.23       77.41    166.63 o 
   8   0   8     1900.03     2946.15    531.41 o 
   9   0   8     1636.86     2428.27    521.57 o 
  10   0   8    11658.67    11479.54    814.34 o 
  11   0   8     1418.84     1301.47    565.86 o 
  12   0   8     3625.10     4171.36    756.53 o 
 -12   1   8       44.75     -267.35    319.59 o 
 -11   1   8     3980.42     4290.48    557.07 o 
 -10   1   8     1836.07     2133.31    403.23 o 
  -9   1   8       95.35     -169.30    230.42 o 
  -8   1   8     2715.03     3470.14    412.07 o 
  -7   1   8     9720.24     9154.36    659.35 o 
  -6   1   8     4776.56     4150.15    314.33 o 
  -5   1   8     3977.29     5186.96    323.57 o 
  -4   1   8    27636.53    27894.78   1038.23 o 
  -3   1   8     2671.17     2567.68    189.24 o 
  -2   1   8      596.00      682.64    107.46 o 
  -1   1   8    24400.18    26138.22    330.22 o 
   0   1   8       58.09       41.62     56.11 o 
   1   1   8    45465.02    44945.17    489.57 o 
   2   1   8    35591.08    34842.37    439.46 o 
   3   1   8    43053.87    45461.14    556.67 o 
   4   1   8    10575.84     9687.01    213.13 o 
   5   1   8     1209.16     1389.18    130.32 o 
   6   1   8     3410.24     4015.12    479.86 o 
   7   1   8    35614.09    35818.65    715.10 o 
   8   1   8     1169.57     1528.82    315.16 o 
   9   1   8     6973.27     6477.14    483.44 o 
  10   1   8     3924.93     5838.29    608.91 o 
  11   1   8     1801.65     2423.09    445.69 o 
  12   1   8        0.28     -215.27    499.43 o 
 -12   2   8      974.19     1064.93    546.18 o 
 -11   2   8       43.75      307.78    436.69 o 
 -10   2   8      208.21       87.01    280.02 o 
  -9   2   8        0.09     -202.67    242.95 o 
  -8   2   8     2152.37     2297.34    357.93 o 
  -7   2   8     7341.44     7752.22    453.16 o 
  -6   2   8      723.88      804.84    225.93 o 
  -5   2   8      197.81      358.89    191.90 o 
  -4   2   8      815.41      928.66    523.42 o 
  -3   2   8    42570.66    42969.85    882.81 o 
  -2   2   8      242.17      242.18    111.01 o 
  -1   2   8     6153.98     5250.76    137.90 o 
   0   2   8     5122.13     5308.34    127.52 o 
   1   2   8    15490.75    16170.32    359.97 o 
   2   2   8      703.63      555.67    156.93 o 
   3   2   8    74375.31    75609.82    997.82 o 
   4   2   8      115.22       50.01     96.81 o 
   5   2   8     6868.19     6691.65    387.53 o 
   6   2   8       86.10      115.55     88.20 o 
   7   2   8    22056.00    21282.14    527.45 o 
   8   2   8     4639.78     4423.99    342.40 o 
   9   2   8    19091.08    19492.13    703.08 o 
  10   2   8     2300.11     3444.36    458.56 o 
  11   2   8        1.78     -426.85    435.46 o 
  12   2   8      258.01     -252.18    428.08 o 
  13   2   8     4965.23     6391.72    652.24 o 
 -13   3   8      250.22      804.50    531.41 o 
 -12   3   8      372.09      150.08    456.38 o 
 -11   3   8        1.11      154.76    425.62 o 
 -10   3   8      128.22      -17.71    260.59 o 
  -9   3   8     1519.52     2289.27    526.49 o 
  -8   3   8     1472.35     1729.72    478.52 o 
  -7   3   8     3298.77     4178.08    380.37 o 
  -6   3   8     2485.13     2830.32    336.14 o 
  -5   3   8      327.79      414.55    286.62 o 
  -4   3   8    14864.88    14114.29    397.90 o 
  -3   3   8    11204.40    11076.76    433.63 o 
  -2   3   8    23797.75    25555.88    520.74 o 
  -1   3   8     2445.43     2428.93    211.68 o 
   0   3   8    24547.58    25316.86    358.43 o 
   1   3   8      296.44      254.51    124.69 o 
   2   3   8    59604.01    62078.24    813.74 o 
   3   3   8     8870.04     9660.84    368.61 o 
   4   3   8     4079.06     3882.83    174.56 o 
   5   3   8     2687.02     3324.11    203.03 o 
   6   3   8    14642.02    13781.88    350.20 o 
   7   3   8        4.76      -79.07    144.12 o 
   8   3   8     4918.09     4803.64    273.48 o 
   9   3   8      494.88      865.25    265.83 o 
  10   3   8     6482.72     7029.30    516.45 o 
  11   3   8      173.06     -256.37    587.39 o 
  12   3   8     4859.95     5262.09    610.49 o 
  13   3   8       11.00      408.40    400.99 o 
 -13   4   8       31.85     -351.08    274.80 o 
 -12   4   8      431.60      -54.13    434.23 o 
 -11   4   8     1227.21     1294.11    616.29 o 
 -10   4   8     2734.01     3792.96    499.16 o 
  -9   4   8      485.64      431.50    627.98 o 
  -8   4   8      400.03     1099.00    410.86 o 
  -7   4   8      137.32      337.43    232.68 o 
  -6   4   8     1825.40     2055.96    298.76 o 
  -5   4   8     3640.13     3563.82    310.35 o 
  -4   4   8     9574.10     9650.60    656.49 o 
  -3   4   8    17197.75    17663.92    428.10 o 
  -2   4   8      328.69      568.00    118.80 o 
  -1   4   8    61104.95    61691.28    733.02 o 
   0   4   8    19209.36    18642.93    300.37 o 
   1   4   8    25954.49    27353.28    555.30 o 
   2   4   8      961.88     1224.99    118.62 o 
   3   4   8    14341.67    15253.58    424.70 o 
   4   4   8     1806.08     1826.49    176.24 o 
   5   4   8       51.92      -94.40    106.69 o 
   6   4   8      788.03      840.64    169.44 o 
   7   4   8     4670.43     4321.97    252.29 o 
   8   4   8       95.25        4.31    186.96 o 
   9   4   8        2.99     -277.35    270.74 o 
  10   4   8       82.42      510.61    337.04 o 
  11   4   8     1057.18      985.51    423.40 o 
  12   4   8       60.84      344.79    360.66 o 
  13   4   8      206.67      238.34    566.47 o 
 -13   5   8     1748.68     1143.13    348.32 o 
 -12   5   8        1.74     -241.10    322.29 o 
 -11   5   8      426.65      192.87    345.72 o 
 -10   5   8     3026.74     4225.04    529.01 o 
  -9   5   8     5174.13     5729.79    489.68 o 
  -8   5   8     3165.58     3568.47    470.52 o 
  -7   5   8    13238.14    11944.77    552.01 o 
  -6   5   8      893.05      599.22    241.12 o 
  -5   5   8      142.43       61.78    164.62 o 
  -4   5   8    17550.65    17623.43    459.25 o 
  -3   5   8    13731.58    12644.14    358.64 o 
  -2   5   8       49.44       -4.00    103.07 o 
  -1   5   8     4148.23     3467.15    185.94 o 
   0   5   8    44871.80    43349.97    645.42 o 
   1   5   8    13192.51    12831.93    230.44 o 
   2   5   8       55.12      149.67     67.69 o 
   3   5   8    21874.91    21294.82    415.62 o 
   4   5   8    27415.57    28137.36    486.35 o 
   5   5   8     1423.97     1442.09    166.94 o 
   6   5   8    32986.64    32542.00    589.64 o 
   7   5   8      970.50      859.86    184.46 o 
   8   5   8     1360.19      969.82    249.17 o 
   9   5   8        5.34      -74.57    280.62 o 
  10   5   8     6365.30     6814.51    511.21 o 
  11   5   8       29.09      452.19    638.44 o 
  12   5   8     1146.53      979.73    434.51 o 
  13   5   8       46.22        5.52    500.05 o 
 -13   6   8       70.56     -109.72    216.78 o 
 -12   6   8      840.52      283.78    316.97 o 
 -11   6   8     1502.44     2131.98    444.85 o 
 -10   6   8     2728.50     3016.29    471.31 o 
  -9   6   8      205.32      307.44    281.82 o 
  -8   6   8    15159.46    12490.15    594.07 o 
  -7   6   8     4021.74     4902.16    390.31 o 
  -6   6   8     2976.61     3493.72    368.32 o 
  -5   6   8     3271.96     3174.53    249.29 o 
  -4   6   8    13824.79    11495.11    283.25 o 
  -3   6   8     6617.26     6462.47    311.54 o 
  -2   6   8     1266.07      866.60    164.65 o 
  -1   6   8    14896.45    13900.62    364.48 o 
   0   6   8    36308.97    38121.39    602.37 o 
   1   6   8     2532.99     2525.59    207.34 o 
   2   6   8    66705.52    68985.21    804.19 o 
   3   6   8     5424.55     4815.73    216.57 o 
   4   6   8      445.28      500.29    159.09 o 
   5   6   8       82.86      -33.53    154.96 o 
   6   6   8     4626.87     5002.87    242.04 o 
   7   6   8     3260.28     3768.06    334.81 o 
   8   6   8     4404.56     4895.02    384.46 o 
   9   6   8      713.23     1699.70    381.38 o 
  10   6   8      256.90      -27.00    306.33 o 
  11   6   8      641.13      690.26    371.48 o 
  12   6   8      322.09      277.60    385.89 o 
 -13   7   8     1373.49      677.80    445.31 o 
 -12   7   8       65.19        1.37    284.45 o 
 -11   7   8     6369.04     7309.41   1012.39 o 
 -10   7   8     2503.31     3386.27    478.90 o 
  -9   7   8     1796.25     1747.97    367.47 o 
  -8   7   8     2787.33     3288.76    482.21 o 
  -7   7   8    41552.30    41741.57   1180.92 o 
  -6   7   8     1117.45     1543.56    194.00 o 
  -5   7   8     3331.88     3560.25    187.07 o 
  -4   7   8     5753.41     5173.62    193.38 o 
  -3   7   8    68581.53    68148.86   1376.56 o 
  -2   7   8       53.64      114.22    120.61 o 
  -1   7   8   128434.00   131510.08   2640.74 o 
   0   7   8     1496.80     1562.09    162.34 o 
   1   7   8    33346.00    33656.04    630.25 o 
   2   7   8      712.76     1079.68    148.65 o 
   3   7   8   105016.76   109138.91   1404.22 o 
   4   7   8     1027.92     1223.77    108.76 o 
   5   7   8       78.30      -52.56    110.08 o 
   6   7   8      610.01      639.34    328.14 o 
   7   7   8    23753.20    23296.12    646.11 o 
   8   7   8     2356.49     2511.87    313.69 o 
   9   7   8     9668.18     9590.50    452.41 o 
  10   7   8      233.42      247.35    340.42 o 
  11   7   8      258.72      364.55    520.34 o 
  12   7   8     1155.23      628.25    392.39 o 
 -13   8   8      121.18     -144.78    241.95 o 
 -12   8   8      168.80      -11.48    239.43 o 
 -11   8   8       92.41       10.69    292.01 o 
 -10   8   8     4564.50     6416.26    627.83 o 
  -9   8   8     1007.06      934.11    359.20 o 
  -8   8   8     9465.54    10487.50   1115.72 o 
  -7   8   8      808.23     1332.27    318.62 o 
  -6   8   8    13384.34    14847.58    786.67 o 
  -5   8   8     4953.06     4598.94    208.58 o 
  -4   8   8    55325.31    53746.70    794.20 o 
  -3   8   8    13471.37    11942.97    382.40 o 
  -2   8   8     2149.82     3055.41    215.94 o 
  -1   8   8     2388.96     3200.78    249.44 o 
   0   8   8   147486.44   149768.27   1864.49 o 
   1   8   8    15948.09    17177.62    422.22 o 
   2   8   8    23523.21    20445.93    424.54 o 
   3   8   8     2639.44     3173.78    264.54 o 
   4   8   8    22924.71    23855.86    461.42 o 
   5   8   8     1238.38     1277.32    241.76 o 
   6   8   8    24030.29    23163.51    629.24 o 
   7   8   8     4419.64     5019.08    369.26 o 
   8   8   8      849.68     1023.98    294.17 o 
   9   8   8       19.40      -24.30    218.06 o 
  10   8   8     3055.70     4014.07    517.37 o 
  11   8   8     1310.31     1687.18    669.19 o 
  12   8   8       25.77      -43.13    359.55 o 
 -12   9   8       28.49     -102.69    212.18 o 
 -11   9   8      694.84      470.20    442.85 o 
 -10   9   8     1292.21     1069.83    305.72 o 
  -9   9   8     1117.02     1376.36    387.49 o 
  -8   9   8      829.35      646.66    388.10 o 
  -7   9   8       93.53      -21.26    241.72 o 
  -6   9   8     1605.67     1493.50    445.31 o 
  -5   9   8     2247.15     3110.45    293.62 o 
  -4   9   8    16968.17    15723.91    372.68 o 
  -3   9   8     3867.68     4468.80    266.79 o 
  -2   9   8     1681.23     2015.18    226.20 o 
  -1   9   8     1535.42     1452.93    260.70 o 
   0   9   8    62633.64    62194.24    926.41 o 
   1   9   8    10387.53     9737.05    245.60 o 
   2   9   8     9273.57     8882.56    283.87 o 
   3   9   8     1436.03     1627.80    179.20 o 
   4   9   8    40829.66    41464.38    696.27 o 
   5   9   8    10709.92     9674.96    405.85 o 
   6   9   8    39029.93    38259.64    865.32 o 
   7   9   8     5415.62     5694.90    356.54 o 
   8   9   8       95.09      113.38    226.83 o 
   9   9   8       24.90       21.72    232.12 o 
  10   9   8    10062.72     9969.60    645.82 o 
  11   9   8     1942.71     1639.82    404.04 o 
  12   9   8     1677.77     1973.41    584.31 o 
 -12  10   8      390.54       17.93    239.06 o 
 -11  10   8     2842.37     1709.67    956.42 o 
 -10  10   8      437.54      375.15    281.14 o 
  -9  10   8     3171.29     2755.81    555.61 o 
  -8  10   8      140.89       10.24    228.18 o 
  -7  10   8     2956.99     3144.26    526.49 o 
  -6  10   8      210.47     -265.47    218.76 o 
  -5  10   8    26887.99    26014.11    653.05 o 
  -4  10   8       55.40      161.22    156.81 o 
  -3  10   8      171.08       85.19    151.38 o 
  -2  10   8       23.93       -6.26    147.77 o 
  -1  10   8    37178.21    35683.76    737.27 o 
   0  10   8      110.58      -14.87    107.87 o 
   1  10   8       12.53      -21.51     89.64 o 
   2  10   8      307.02      196.92    134.12 o 
   3  10   8    17184.59    16198.44    397.82 o 
   4  10   8       16.22     -108.22    124.75 o 
   5  10   8    12231.18    11946.04    467.54 o 
   6  10   8        3.71      195.53    228.89 o 
   7  10   8     3833.33     4445.23    411.00 o 
   8  10   8      318.59      368.23    248.76 o 
   9  10   8     9363.49     9541.04    547.37 o 
  10  10   8      142.61      123.36    306.97 o 
  11  10   8        2.12     -372.54    290.39 o 
  12  10   8      136.21      -16.61    433.00 o 
 -12  11   8     1983.55      664.31    574.47 o 
 -11  11   8      258.13      280.60    274.75 o 
 -10  11   8       37.51      -51.07    287.99 o 
  -9  11   8     1186.16     1670.00    327.81 o 
  -8  11   8    11628.89    10973.25    505.49 o 
  -7  11   8     6749.23     7544.80    412.36 o 
  -6  11   8    16104.45    16234.23    465.74 o 
  -5  11   8       10.97      248.79    162.62 o 
  -4  11   8    10380.30     9573.30    331.14 o 
  -3  11   8     7289.12     7338.42    280.05 o 
  -2  11   8    42493.52    40724.08    696.19 o 
  -1  11   8     6755.49     5565.36    240.74 o 
   0  11   8      379.37      401.16    127.22 o 
   1  11   8      456.58      330.15    108.76 o 
   2  11   8    13629.71    11956.37    357.35 o 
   3  11   8     4833.83     4843.81    341.08 o 
   4  11   8     4735.73     4982.02    405.71 o 
   5  11   8     2169.76     1827.76    306.50 o 
   6  11   8      985.44     1549.54    293.06 o 
   7  11   8       75.02      336.36    243.59 o 
   8  11   8     5047.02     4948.26    923.02 o 
   9  11   8      416.18      735.49    258.34 o 
  10  11   8       62.07     -278.72    214.44 o 
  11  11   8       66.63     -346.84    231.23 o 
  12  11   8      123.92      -97.57    287.57 o 
 -12  12   8      733.39      439.70    299.56 o 
 -11  12   8      408.30      131.63    300.81 o 
 -10  12   8     3465.65     2582.52   1258.42 o 
  -9  12   8      148.64      -12.06    253.07 o 
  -8  12   8       52.10      -34.14    237.73 o 
  -7  12   8      112.15      -43.82    208.07 o 
  -6  12   8    10497.00    10401.40    430.85 o 
  -5  12   8     5864.45     5814.73    302.34 o 
  -4  12   8     2541.89     2758.07    257.97 o 
  -3  12   8     9791.77     9790.14    328.07 o 
  -2  12   8     8282.34     8514.61    300.23 o 
  -1  12   8      580.24      432.45    149.80 o 
   0  12   8    22106.55    20599.09    435.28 o 
   1  12   8     9756.99     8788.26    241.60 o 
   2  12   8      172.76       63.75    157.32 o 
   3  12   8     5334.46     4852.86    259.29 o 
   4  12   8     6949.16     7353.18    394.85 o 
   5  12   8      612.25      580.64    249.56 o 
   6  12   8     3130.12     3176.40    366.90 o 
   7  12   8     2329.08     2598.96    359.65 o 
   8  12   8       47.49     -225.44    227.96 o 
   9  12   8      604.69      316.63    256.20 o 
  10  12   8      137.31      -74.47    243.87 o 
  11  12   8      191.43     -176.81    430.54 o 
 -11  13   8      388.84      197.61    296.59 o 
 -10  13   8      702.02      391.79    353.90 o 
  -9  13   8     1609.49     1091.99    327.26 o 
  -8  13   8     1098.20      972.13    314.15 o 
  -7  13   8      245.71      -79.81    240.43 o 
  -6  13   8       44.51     -246.47    164.31 o 
  -5  13   8     5667.65     5735.10    320.69 o 
  -4  13   8     8327.22     7202.49    396.30 o 
  -3  13   8     1349.49     1502.51    220.33 o 
  -2  13   8     1050.88      817.62    215.85 o 
  -1  13   8     2387.60     2522.42    233.31 o 
   0  13   8     1262.37     1396.46    178.83 o 
   1  13   8    22844.31    22919.16    674.35 o 
   2  13   8     2375.61     2981.54    265.24 o 
   3  13   8        5.04     -220.23    146.82 o 
   4  13   8      596.03      657.76    265.02 o 
   5  13   8    12121.15    12142.53    504.93 o 
   6  13   8      390.36      613.61    285.24 o 
   7  13   8      303.26      -93.45    251.45 o 
   8  13   8       84.80      104.00    260.59 o 
   9  13   8     1679.91     1170.13    439.20 o 
  10  13   8      320.14      225.33    252.54 o 
  11  13   8     1469.05     1077.47    644.59 o 
 -11  14   8      349.40      124.78    298.72 o 
 -10  14   8     3301.88     2267.35    807.58 o 
  -9  14   8      137.65     -226.03    252.25 o 
  -8  14   8     3194.93     3918.17    483.97 o 
  -7  14   8     1029.65     1501.43    338.87 o 
  -6  14   8     2476.59     3004.57    310.76 o 
  -5  14   8       41.61       -8.35    178.78 o 
  -4  14   8    34151.77    33815.70    693.32 o 
  -3  14   8      178.44      -60.80    172.28 o 
  -2  14   8    17194.85    15507.49    431.37 o 
  -1  14   8      183.81      404.14    166.60 o 
   0  14   8    10651.59     8960.23    300.74 o 
   1  14   8     1039.80      950.52    251.22 o 
   2  14   8    33062.38    31745.88    664.69 o 
   3  14   8       21.64     -255.11    170.08 o 
   4  14   8     1285.34     2175.15    330.66 o 
   5  14   8     1359.01     1889.71    350.03 o 
   6  14   8    17109.53    15761.20    600.09 o 
   7  14   8       61.48       98.81    264.76 o 
   8  14   8     3121.20     2674.15    468.00 o 
   9  14   8     1736.33      990.82    402.89 o 
  10  14   8      749.62      227.44    249.36 o 
  11  14   8      476.53      -40.54    337.67 o 
 -11  15   8     1161.49      597.04    354.41 o 
 -10  15   8      401.28      305.67    363.90 o 
  -9  15   8      561.07      642.18    447.15 o 
  -8  15   8      819.22     1159.05    335.05 o 
  -7  15   8     8150.96     8456.88    567.77 o 
  -6  15   8     6315.22     7054.47    436.18 o 
  -5  15   8     2108.30     1951.86    267.62 o 
  -4  15   8     1025.25     1542.85    244.64 o 
  -3  15   8     6881.82     6927.14    312.44 o 
  -2  15   8     7218.07     6659.19    303.82 o 
  -1  15   8     9116.94     9214.75    333.54 o 
   0  15   8     6554.74     5703.58    351.48 o 
   1  15   8     1385.00     1361.53    310.87 o 
   2  15   8     1100.08     1046.30    229.34 o 
   3  15   8     8543.30     8560.10    363.68 o 
   4  15   8    10747.16    10131.75    486.25 o 
   5  15   8     1725.23     1146.95    407.19 o 
   6  15   8        1.09      -57.05    249.54 o 
   7  15   8    12896.92    12399.02    565.90 o 
   8  15   8     4550.74     4077.68   1118.36 o 
   9  15   8     1818.43      791.51    443.45 o 
  10  15   8      965.15      418.46    271.05 o 
 -10  16   8       44.52     -417.06    312.28 o 
  -9  16   8      901.91      299.13    371.98 o 
  -8  16   8      553.01      425.28    458.48 o 
  -7  16   8     1566.64     1549.56    357.03 o 
  -6  16   8      473.34      277.81    269.50 o 
  -5  16   8     2967.81     3379.30    388.11 o 
  -4  16   8        1.61     -261.86    174.58 o 
  -3  16   8     6925.03     6734.09    317.37 o 
  -2  16   8      462.53      313.89    196.74 o 
  -1  16   8      364.23      339.65    231.09 o 
   0  16   8     1719.11     2147.04    314.17 o 
   1  16   8     7606.27     6386.91    371.46 o 
   2  16   8      173.90      -46.65    200.21 o 
   3  16   8     6778.41     6934.79    347.97 o 
   4  16   8     6176.82     6882.77    485.29 o 
   5  16   8      425.30      309.94    280.69 o 
   6  16   8      354.37      331.95    289.26 o 
   7  16   8     7534.71     7889.40    719.55 o 
   8  16   8     2450.35     2383.87    408.71 o 
   9  16   8      525.71      381.66    279.82 o 
  10  16   8     2109.53     1384.18    692.61 o 
 -10  17   8       53.55       22.15    371.41 o 
  -9  17   8      494.62     -101.13    393.69 o 
  -8  17   8     2961.78     3416.65    447.93 o 
  -7  17   8       11.88      -24.59    277.99 o 
  -6  17   8        0.93     -362.40    241.60 o 
  -5  17   8      385.52      697.07    279.35 o 
  -4  17   8     6721.41     6741.91    414.19 o 
  -3  17   8      200.64      307.93    207.76 o 
  -2  17   8     5939.33     6239.71    473.59 o 
  -1  17   8       33.36       56.33    231.77 o 
   0  17   8     8873.29     8478.02    427.52 o 
   1  17   8        2.20      158.50    228.14 o 
   2  17   8    11310.97    10902.66    480.18 o 
   3  17   8       13.33     -115.72    251.97 o 
   4  17   8       61.95       -6.76    270.69 o 
   5  17   8      108.95      926.40    351.44 o 
   6  17   8     7418.48     7439.57    510.49 o 
   7  17   8        6.30     -177.64    300.52 o 
   8  17   8      392.20      112.49    279.48 o 
   9  17   8       43.16      -99.47    254.78 o 
  -9  18   8     2551.74     2337.50    560.78 o 
  -8  18   8      191.40      -90.68    291.59 o 
  -7  18   8      725.39      940.48    336.62 o 
  -6  18   8      512.18      127.72    283.27 o 
  -5  18   8    14910.42    14753.92    623.14 o 
  -4  18   8     3009.07     4151.91    418.49 o 
  -3  18   8     1163.77     1308.44    399.97 o 
  -2  18   8       52.64      -16.53    252.72 o 
  -1  18   8    10376.64    10379.27    482.49 o 
   0  18   8     2373.48     3579.93    392.79 o 
   1  18   8    10744.35    10466.07    676.98 o 
   2  18   8     1379.31     1596.08    325.49 o 
   3  18   8     1804.50     1930.81    372.65 o 
   4  18   8       20.84      -39.34    296.97 o 
   5  18   8     5783.93     7082.53    550.89 o 
   6  18   8      525.08      834.06    338.17 o 
   7  18   8      936.06     1019.04    357.09 o 
   8  18   8      296.40     -104.78    405.29 o 
   9  18   8      622.66      -42.12    277.28 o 
  -9  19   8      818.69      478.88    428.20 o 
  -8  19   8     1485.58      794.64    556.63 o 
  -7  19   8     1758.05     1786.87    399.85 o 
  -6  19   8     2499.55     3368.60    441.72 o 
  -5  19   8       61.74      -69.40    252.06 o 
  -4  19   8      384.94      510.78    352.27 o 
  -3  19   8     9221.29     9068.80   1040.07 o 
  -2  19   8     4528.58     5948.49    486.78 o 
  -1  19   8     1076.21     1151.19    420.08 o 
   0  19   8     3278.17     4627.26    452.11 o 
   1  19   8     3343.87     3112.98    400.28 o 
   2  19   8     1143.53     1138.07    313.95 o 
   3  19   8     2750.64     2984.72    511.16 o 
   4  19   8     2208.65     3339.13    443.04 o 
   5  19   8      149.69     -393.04    331.26 o 
   6  19   8       16.12     -235.29    326.04 o 
   7  19   8      609.42      196.24    332.16 o 
   8  19   8     1011.56      745.37    374.80 o 
  -8  20   8      521.71      423.30    421.80 o 
  -7  20   8      506.17       12.27    291.91 o 
  -6  20   8     1850.82     2008.61    402.68 o 
  -5  20   8       71.73     -604.30    402.87 o 
  -4  20   8        0.66     -337.04    442.23 o 
  -3  20   8       70.29      146.94    314.31 o 
  -2  20   8     6088.82     7113.83    686.73 o 
  -1  20   8      136.68       86.40    258.72 o 
   0  20   8        4.20     -160.55    256.49 o 
   1  20   8       75.46     -172.27    234.06 o 
   2  20   8     9499.93     8647.18    468.18 o 
   3  20   8       83.04      -45.19    354.36 o 
   4  20   8     8551.47     8293.73    875.24 o 
   5  20   8       30.91     -336.18    300.27 o 
   6  20   8        1.20     -378.31    316.17 o 
   7  20   8        0.01     -374.02    310.60 o 
   8  20   8     5275.24     5587.23   1097.27 o 
  -7  21   8      374.19      144.78    313.08 o 
  -6  21   8      384.14        8.29    373.15 o 
  -5  21   8     1297.80     1630.35    467.15 o 
  -4  21   8      206.24      256.67    354.49 o 
  -3  21   8       56.47     -353.03    320.49 o 
  -2  21   8      200.26      272.77    358.10 o 
  -1  21   8     1322.18     1435.63    443.18 o 
   0  21   8      140.96     -165.85    265.87 o 
   1  21   8     1478.80     1473.16    389.23 o 
   2  21   8      461.43      508.66    401.58 o 
   3  21   8      234.11     -336.29    359.25 o 
   4  21   8      241.02     -241.65    380.41 o 
   5  21   8     3917.99     3526.21    491.70 o 
   6  21   8      133.01     -493.31    328.87 o 
   7  21   8      154.64     -186.52    392.69 o 
  -6  22   8       11.69     -446.97    339.37 o 
  -5  22   8     3882.63     5255.71    659.70 o 
  -4  22   8     1274.12     1405.27    664.88 o 
  -3  22   8     2495.31     2602.57    528.90 o 
  -2  22   8      628.72      462.67    389.81 o 
  -1  22   8     2691.92     3065.68    611.99 o 
   0  22   8     1004.07     1080.41    437.40 o 
   1  22   8     7558.23     8745.16    572.88 o 
   2  22   8      761.65      462.50    409.54 o 
   3  22   8      101.33     -525.50    350.33 o 
   4  22   8       59.81     -942.16    629.21 o 
   5  22   8     2306.15     1773.95    664.88 o 
   6  22   8     1016.09     -165.59    412.83 o 
  -5  23   8       65.27      368.48    452.07 o 
  -4  23   8      110.34      149.42    383.97 o 
  -3  23   8      148.04      207.86    385.53 o 
  -2  23   8     4641.04     4957.99    662.92 o 
  -1  23   8       12.26      127.12    359.04 o 
   0  23   8     1880.71     1700.33    468.05 o 
   1  23   8      338.53      894.71    524.03 o 
   2  23   8     1174.27      576.79    869.08 o 
   3  23   8      557.68     -454.31    365.55 o 
   4  23   8     4111.10     3858.83   1041.92 o 
   5  23   8      300.84     -368.33    927.52 o 
  -4  24   8      107.35     -215.29    417.01 o 
  -3  24   8       21.74     -517.58    345.05 o 
  -2  24   8      212.09      447.83    421.38 o 
  -1  24   8      567.66      567.78    425.13 o 
   0  24   8       14.96     -222.77    327.68 o 
   1  24   8        2.13     -391.18    418.24 o 
   2  24   8       28.14      -41.82    505.58 o 
   3  24   8      546.16     -325.84    677.18 o 
   4  24   8        0.52     -828.85    616.91 o 
  -2  25   8     3416.20     3733.20    654.31 o 
  -1  25   8      485.89      863.51    447.66 o 
   0  25   8       34.09      -67.32    381.92 o 
   1  25   8      627.01     -478.52    439.16 o 
   2  25   8     2060.23     2513.15    795.89 o 
 -12   1   9      124.33      142.94    337.24 o 
 -11   1   9     2235.97     2116.58    434.60 o 
 -10   1   9        2.60      197.51    299.59 o 
  -9   1   9     6133.51     5093.27    414.92 o 
  -8   1   9      486.10      502.21    261.96 o 
  -7   1   9       97.91      -32.67    246.64 o 
  -6   1   9     7628.39     6497.26    387.99 o 
  -5   1   9    18830.36    17428.18    596.70 o 
  -4   1   9    11761.96    11610.82    457.69 o 
  -3   1   9    19374.04    18175.66    436.66 o 
  -2   1   9    15205.03    13629.62    294.95 o 
  -1   1   9     5143.51     4935.71    137.28 o 
   0   1   9     8351.84     7921.63    158.83 o 
   1   1   9     6369.35     5997.78    137.85 o 
   2   1   9    46821.18    50594.23    556.72 o 
   3   1   9    10723.92    10013.69    200.71 o 
   4   1   9    79454.75    81900.10    935.91 o 
   5   1   9      709.77      748.76    102.43 o 
   6   1   9    13828.61    13740.99    376.24 o 
   7   1   9     3237.19     4119.66    360.12 o 
   8   1   9    10833.58    10535.17    493.92 o 
   9   1   9      581.62      476.58    314.31 o 
  10   1   9    16046.90    17329.44    706.07 o 
  11   1   9       74.29     -268.17    429.31 o 
  12   1   9       24.12      407.17    494.51 o 
 -13   2   9      219.37      514.19    476.06 o 
 -12   2   9      356.48      206.30    352.30 o 
 -11   2   9      262.62      299.36    639.05 o 
 -10   2   9      462.26      232.24    417.63 o 
  -9   2   9     1809.35     1607.20    435.46 o 
  -8   2   9     2538.46     3003.26    396.36 o 
  -7   2   9     9627.62     8927.50    469.70 o 
  -6   2   9     2871.51     3402.53    500.66 o 
  -5   2   9     1036.63     1528.06    256.61 o 
  -4   2   9     3041.77     3552.27    279.48 o 
  -3   2   9    61642.24    56183.73    946.55 o 
  -2   2   9     7906.19     7231.89    296.93 o 
  -1   2   9     8188.98     7079.30    156.05 o 
   0   2   9     4952.31     4714.87    126.29 o 
   1   2   9    82825.99    83348.93    841.24 o 
   2   2   9      368.55      466.23    111.32 o 
   3   2   9    55978.11    56719.02    778.17 o 
   4   2   9     4612.95     4060.12    177.30 o 
   5   2   9     9888.55    10300.43    280.49 o 
   6   2   9       33.51     -160.56    107.04 o 
   7   2   9    19643.19    20014.31    509.01 o 
   8   2   9        2.97      -93.99    219.98 o 
   9   2   9     1671.91     1704.12    359.19 o 
  10   2   9        4.71      621.12    324.63 o 
  11   2   9     3667.18     5269.86    824.18 o 
  12   2   9        0.37     -461.69    602.15 o 
  13   2   9     1109.87     1368.52    427.17 o 
 -13   3   9     3206.17     3350.86    685.18 o 
 -12   3   9        1.24     -197.88    297.92 o 
 -11   3   9     2274.89     2355.00    512.96 o 
 -10   3   9     1611.93     1560.30    391.45 o 
  -9   3   9    14076.65    12351.97   1374.67 o 
  -8   3   9      483.93      381.36    265.70 o 
  -7   3   9    50237.54    50008.23   1266.37 o 
  -6   3   9      412.14      567.25    227.01 o 
  -5   3   9    24965.68    23454.95    715.98 o 
  -4   3   9     9015.89     8629.89    315.75 o 
  -3   3   9   183149.72   186286.52   2583.67 o 
  -2   3   9     1339.34     1432.85    158.88 o 
  -1   3   9    15457.45    12952.71    214.67 o 
   0   3   9     7244.78     6903.19    152.26 o 
   1   3   9    24221.48    24028.58    348.02 o 
   2   3   9     1995.24     1854.61    154.02 o 
   3   3   9   187287.98   201720.66   3152.10 o 
   4   3   9     1315.98     1491.19    155.04 o 
   5   3   9    16826.81    17420.42    376.83 o 
   6   3   9       89.11      -79.90    121.83 o 
   7   3   9    24216.42    24161.49    512.11 o 
   8   3   9      496.75      633.30    247.56 o 
   9   3   9     2511.90     2892.86    374.51 o 
  10   3   9        3.86      668.78    355.10 o 
  11   3   9     1489.11     2006.05    454.83 o 
  12   3   9      729.59     1809.12    605.22 o 
  13   3   9      232.06      153.24    364.63 o 
 -13   4   9      508.43      537.57    464.99 o 
 -12   4   9     2816.13     2708.74    650.74 o 
 -11   4   9      533.68      561.92    337.58 o 
 -10   4   9    12400.46    13275.52    952.12 o 
  -9   4   9     1593.93     1746.08    374.33 o 
  -8   4   9     4731.28     4892.69    487.62 o 
  -7   4   9     7678.08     7387.50    451.34 o 
  -6   4   9    34657.09    33225.06   1104.65 o 
  -5   4   9       12.04       -1.80    172.50 o 
  -4   4   9    15966.65    17606.78    461.08 o 
  -3   4   9    14968.61    14631.73    398.39 o 
  -2   4   9    68039.51    62355.66   1007.06 o 
  -1   4   9     1985.55     1807.36    107.13 o 
   0   4   9    85801.88    89165.54   1085.24 o 
   1   4   9     4277.66     4197.05    136.43 o 
   2   4   9    10294.60     9449.38    233.80 o 
   3   4   9     2962.15     2697.23    181.81 o 
   4   4   9    91745.68    96624.60   1276.43 o 
   5   4   9     3975.78     3980.31    196.69 o 
   6   4   9     3613.52     3526.73    250.71 o 
   7   4   9      164.43     -193.21    144.11 o 
   8   4   9    16619.25    15767.89    429.92 o 
   9   4   9     2506.59     3234.26    629.21 o 
  10   4   9     4967.39     5982.95    599.70 o 
  11   4   9     1065.99     1486.67    770.67 o 
  12   4   9      798.75      718.94    413.09 o 
  13   4   9      232.35     -151.82    356.64 o 
 -13   5   9      838.52      202.89    275.75 o 
 -12   5   9      223.80      134.08    362.89 o 
 -11   5   9     1631.44     2123.20    640.90 o 
 -10   5   9     1475.50     1837.31    429.89 o 
  -9   5   9      179.27      390.30    292.49 o 
  -8   5   9       34.98      318.92    274.88 o 
  -7   5   9     3534.38     4336.18    397.29 o 
  -6   5   9     2181.36     2100.19    324.14 o 
  -5   5   9       61.26      -99.10    170.88 o 
  -4   5   9     1173.21     1387.42    193.61 o 
  -3   5   9    15002.79    13141.90    377.11 o 
  -2   5   9    17396.82    17320.73    422.04 o 
  -1   5   9      167.94       22.04     69.64 o 
   0   5   9    26492.27    23740.06    431.40 o 
   1   5   9    21461.14    19907.32    314.86 o 
   2   5   9    19774.07    20369.56    315.57 o 
   3   5   9    10562.22    10306.46    258.27 o 
   4   5   9    56826.98    54604.82    789.85 o 
   5   5   9     2596.56     2629.25    188.41 o 
   6   5   9     8597.59     7391.25    269.17 o 
   7   5   9     3603.75     4071.43    260.22 o 
   8   5   9    11653.36    11276.54    675.57 o 
   9   5   9     3527.39     4265.27    564.01 o 
  10   5   9     7337.53     7091.75    569.40 o 
  11   5   9     5194.17     5897.00    627.85 o 
  12   5   9      441.73      596.05    403.66 o 
 -13   6   9       52.71       -6.55    245.01 o 
 -11   6   9      852.28      902.21    402.26 o 
 -10   6   9      493.69      393.33    337.53 o 
  -9   6   9     3480.03     4752.74    693.18 o 
  -8   6   9     1604.84     2423.38    391.58 o 
  -7   6   9    11255.08    11235.05    544.59 o 
  -6   6   9     6603.68     6196.06    399.23 o 
  -5   6   9      578.29      707.20    130.68 o 
  -4   6   9       68.01      -19.12    141.21 o 
  -3   6   9    76606.01    82833.18   1316.17 o 
  -2   6   9     8506.51     9214.08    309.98 o 
  -1   6   9    13044.00    10636.25    324.34 o 
   0   6   9     8450.19     8024.54    252.03 o 
   1   6   9    64678.09    68574.51    943.39 o 
   2   6   9     2646.70     3110.64    420.62 o 
   3   6   9    85681.51    85194.67    971.93 o 
   4   6   9     1265.94     1833.08    170.16 o 
   5   6   9    11261.43    11521.99    443.53 o 
   6   6   9     3142.60     3647.99    246.13 o 
   7   6   9    39873.73    40222.50    878.47 o 
   8   6   9     1574.52     1791.11    392.86 o 
   9   6   9     4332.22     5263.05    572.62 o 
  10   6   9      224.19      533.36    361.19 o 
  11   6   9     7367.64     7191.29    563.15 o 
  12   6   9      834.52     1037.94    438.82 o 
 -13   7   9       76.63       16.33    219.63 o 
 -12   7   9      510.22      402.94    301.11 o 
 -11   7   9      123.97     -149.98    310.70 o 
 -10   7   9      611.17     1205.67    391.48 o 
  -9   7   9      428.38      758.96    319.76 o 
  -8   7   9     2136.33     2589.98    631.67 o 
  -7   7   9      252.42      630.84    260.59 o 
  -6   7   9     2595.38     3114.50    289.70 o 
  -5   7   9       95.17      295.43    125.34 o 
  -4   7   9    35339.73    32852.09    701.94 o 
  -3   7   9      796.30     1178.63    205.90 o 
  -2   7   9     3538.41     3513.79    219.51 o 
  -1   7   9        2.55      -11.78    123.91 o 
   0   7   9    25977.78    26590.53    545.06 o 
   1   7   9     1668.43     3041.12    427.73 o 
   2   7   9    25980.24    27020.02    575.72 o 
   3   7   9       39.30      251.20    135.40 o 
   4   7   9    15593.38    15678.33    272.11 o 
   5   7   9      488.74      279.94    135.51 o 
   6   7   9       28.13     -126.20    164.73 o 
   7   7   9      102.01      376.47    212.11 o 
   8   7   9       63.37      -72.41    211.78 o 
   9   7   9       59.03     -329.93    384.41 o 
  10   7   9     1031.05     1448.64    482.82 o 
  11   7   9       48.60     -199.76    332.93 o 
  12   7   9      109.91     -293.96    420.70 o 
 -12   8   9     1943.86     1122.56    973.65 o 
 -11   8   9     2214.16     1399.26    731.31 o 
 -10   8   9     2688.65     3284.63    490.93 o 
  -9   8   9     4728.04     5363.32    494.92 o 
  -8   8   9     5382.80     5799.39    480.54 o 
  -7   8   9     2386.32     2878.99    536.34 o 
  -6   8   9    19100.09    19946.76    730.64 o 
  -5   8   9    17706.01    17621.41    509.51 o 
  -4   8   9      590.77      645.51    183.56 o 
  -3   8   9    18034.26    16992.52    466.24 o 
  -2   8   9    35942.85    36569.71    729.43 o 
  -1   8   9     4784.96     4781.99    251.69 o 
   0   8   9    37632.88    37618.43    706.15 o 
   1   8   9    42567.95    44266.77    711.99 o 
   2   8   9        1.58      173.21    117.10 o 
   3   8   9        5.65     -159.64    106.98 o 
   4   8   9     8146.30     7725.25    247.01 o 
   5   8   9    11442.90    10426.47    410.31 o 
   6   8   9     2561.07     3235.80    350.10 o 
   7   8   9     9907.61     9463.86    422.64 o 
   8   8   9       33.94     -293.46    195.64 o 
   9   8   9        0.09     -333.62    222.41 o 
  10   8   9       51.39      314.95    329.59 o 
  11   8   9     1535.29     1411.22    621.83 o 
  12   8   9        5.62     -435.08    290.06 o 
 -12   9   9      330.52      215.66    266.34 o 
 -11   9   9      858.90      488.03    317.99 o 
 -10   9   9     1578.44     2219.13    465.32 o 
  -9   9   9     1673.71     2856.84    603.99 o 
  -8   9   9       95.85      107.89    266.92 o 
  -7   9   9     5373.47     5589.62    459.41 o 
  -6   9   9     2291.92     2660.92    379.36 o 
  -5   9   9     7674.34     7228.02    342.99 o 
  -4   9   9     2231.55     1935.90    243.51 o 
  -3   9   9     1652.21     2096.17    234.42 o 
  -2   9   9     3323.03     3698.56    255.24 o 
  -1   9   9    13959.05    12358.21    392.70 o 
   0   9   9    11235.28    10989.21    408.20 o 
   1   9   9    19701.63    17674.50    435.18 o 
   2   9   9      552.13      338.75    136.79 o 
   3   9   9     2477.39     2469.79    200.10 o 
   4   9   9    26856.36    26380.73    646.47 o 
   5   9   9    12120.74    11671.50    452.68 o 
   6   9   9     6849.90     7023.75    379.23 o 
   7   9   9      274.63      394.59    227.19 o 
   8   9   9     1085.74      840.12    293.14 o 
   9   9   9      880.07     1140.88    297.19 o 
  10   9   9     2652.22     3593.78    872.77 o 
  11   9   9       60.18      -16.27    321.88 o 
  12   9   9       25.42      -64.94    345.08 o 
 -12  10   9      361.87      -41.26    266.00 o 
 -11  10   9      366.67      270.87    289.64 o 
 -10  10   9     4152.58     4220.85   1121.72 o 
  -9  10   9     1276.90     1281.04    307.83 o 
  -8  10   9      331.17      562.84    592.31 o 
  -7  10   9     7309.54     7420.51    529.34 o 
  -6  10   9     4497.17     5167.50    394.25 o 
  -5  10   9       12.75     -194.07    177.02 o 
  -4  10   9    10900.82    10189.33    388.62 o 
  -3  10   9     4324.12     4190.56    274.58 o 
  -2  10   9      601.79      653.38    217.99 o 
  -1  10   9     1798.21     1649.05    307.76 o 
   0  10   9    14054.97    13452.82    370.73 o 
   1  10   9      530.20      378.89    102.54 o 
   2  10   9     4836.77     5344.25    247.91 o 
   3  10   9        2.45      160.23    136.76 o 
   4  10   9     7939.75     6390.14    261.65 o 
   5  10   9      905.02     1026.49    268.57 o 
   6  10   9      849.59      627.44    257.49 o 
   7  10   9       15.73      446.02    233.22 o 
   8  10   9        0.77     -336.50    224.34 o 
   9  10   9      320.65      481.51    308.09 o 
  10  10   9     1535.27     1364.05    640.90 o 
  11  10   9      154.01      219.96    317.59 o 
  12  10   9      492.56      176.85    330.88 o 
 -12  11   9      412.11      328.75    266.58 o 
 -11  11   9      698.24      488.05    312.35 o 
 -10  11   9      141.12      221.55    257.56 o 
  -9  11   9    12016.69    13933.78    829.11 o 
  -8  11   9      904.04      980.46    299.89 o 
  -7  11   9    20086.81    18999.07    768.32 o 
  -6  11   9     1438.03     1408.67    267.90 o 
  -5  11   9     1697.52     2185.83    290.36 o 
  -4  11   9     2425.27     3117.92    304.30 o 
  -3  11   9    46273.04    47164.20    937.33 o 
  -2  11   9     3357.00     3524.95    296.30 o 
  -1  11   9     2245.98     2290.75    204.20 o 
   0  11   9      565.97      312.73    134.17 o 
   1  11   9    17253.38    15133.72    308.39 o 
   2  11   9     3712.20     4367.32    447.43 o 
   3  11   9    31009.83    29431.94    589.78 o 
   4  11   9       13.73     -175.98    200.39 o 
   5  11   9     2175.56     1619.88    295.61 o 
   6  11   9     2098.54     1983.75    410.18 o 
   7  11   9    10910.42    11425.20    496.07 o 
   8  11   9     2606.39     2380.00    364.51 o 
   9  11   9     2877.93     2396.24    369.98 o 
  10  11   9      388.87       30.60    301.23 o 
  11  11   9     1003.07      918.07    522.19 o 
 -12  12   9        0.41     -151.19    282.93 o 
 -11  12   9      383.37      223.13    375.80 o 
 -10  12   9     1944.18     1724.91    430.68 o 
  -9  12   9      845.53      971.98    313.82 o 
  -8  12   9       29.90     -143.51    236.79 o 
  -7  12   9       15.86      -31.36    216.97 o 
  -6  12   9     1759.39     1533.55    331.02 o 
  -5  12   9    11074.71    11022.18    452.58 o 
  -4  12   9      159.07      395.80    177.70 o 
  -3  12   9     7576.27     7384.31    296.63 o 
  -2  12   9    10150.98    10890.20    341.99 o 
  -1  12   9     3317.09     3587.22    333.93 o 
   0  12   9     3372.15     3574.35    349.07 o 
   1  12   9    15889.03    15186.44    536.74 o 
   2  12   9     6111.32     5852.17    280.84 o 
   3  12   9      764.80      804.07    198.98 o 
   4  12   9     7343.67     7485.11    395.54 o 
   5  12   9     3963.46     4653.66    599.87 o 
   6  12   9     1333.56     1406.83    309.04 o 
   7  12   9     9436.74     9066.23    467.91 o 
   8  12   9     5064.24     5181.18    980.33 o 
   9  12   9      152.32     -164.09    239.68 o 
  10  12   9       99.15     -342.31    228.21 o 
  11  12   9     3441.75     2600.26   1660.67 o 
 -11  13   9      606.87      582.13    311.42 o 
 -10  13   9      437.78      471.91    331.81 o 
  -9  13   9       13.29     -333.38    222.25 o 
  -8  13   9      207.75        5.06    257.71 o 
  -7  13   9      869.30      737.25    279.37 o 
  -6  13   9     1270.80     1301.09    243.86 o 
  -5  13   9      135.60     -138.91    170.69 o 
  -4  13   9     4144.34     4667.34    328.76 o 
  -3  13   9      721.42      444.91    183.04 o 
  -2  13   9     4966.00     4605.74    273.65 o 
  -1  13   9      169.80      -90.08    141.63 o 
   0  13   9     8148.58     7992.09    280.00 o 
   1  13   9      246.49      316.04    177.66 o 
   2  13   9      367.68      310.73    179.38 o 
   3  13   9      373.12      264.98    186.01 o 
   4  13   9    24938.48    25510.96    714.85 o 
   5  13   9     2774.53     3339.87    384.07 o 
   6  13   9     3395.76     4282.77    486.40 o 
   7  13   9       19.62      187.20    245.97 o 
   8  13   9     2590.41     2229.34    372.01 o 
   9  13   9      872.44      660.56    297.52 o 
  10  13   9     7199.75     6444.69   1688.91 o 
  11  13   9      576.44       -7.43    239.84 o 
 -11  14   9     3113.52     2338.91   1013.01 o 
 -10  14   9      202.77        6.74    293.97 o 
  -9  14   9       81.57     -237.95    254.11 o 
  -8  14   9      388.26      477.21    289.28 o 
  -7  14   9     4608.01     5687.84    498.67 o 
  -6  14   9     1186.49     1703.77    265.75 o 
  -5  14   9     5056.15     5645.38    526.27 o 
  -4  14   9     1317.44     1945.80    252.29 o 
  -3  14   9     7580.37     7402.40    340.01 o 
  -2  14   9       88.59      -69.49    171.97 o 
  -1  14   9    28371.23    27605.45    577.30 o 
   0  14   9      924.50     1093.55    264.19 o 
   1  14   9      803.85      859.30    244.58 o 
   2  14   9     1379.71     1679.28    245.15 o 
   3  14   9     9137.26     9231.72    364.87 o 
   4  14   9        0.50      159.79    248.82 o 
   5  14   9     1348.31     1565.33    341.81 o 
   6  14   9      127.93      364.78    278.24 o 
   7  14   9     5332.60     5969.31   1039.85 o 
   8  14   9        1.52     -284.09    243.45 o 
   9  14   9     3196.17     1916.11    707.56 o 
  10  14   9       13.27      148.98    243.54 o 
 -11  15   9      394.20      338.44    402.25 o 
 -10  15   9     1262.72      993.23    614.45 o 
  -9  15   9     4010.58     4640.41    803.23 o 
  -8  15   9     3814.28     4388.84    466.02 o 
  -7  15   9      973.05     1103.49    311.84 o 
  -6  15   9     1490.89     1539.28    319.25 o 
  -5  15   9     1947.21     1972.41    292.64 o 
  -4  15   9     5910.14     5807.01    314.03 o 
  -3  15   9     6599.72     5754.14    291.77 o 
  -2  15   9     6712.87     6253.58    297.38 o 
  -1  15   9       56.04     -170.18    193.49 o 
   0  15   9      257.24      142.36    221.50 o 
   1  15   9     4694.06     5344.66    406.09 o 
   2  15   9     6633.19     5878.74    310.34 o 
   3  15   9      188.76      -31.90    192.09 o 
   4  15   9     1055.11     1262.26    330.22 o 
   5  15   9     4415.43     5195.77    474.90 o 
   6  15   9     1745.40     1728.09    341.46 o 
   7  15   9      934.61     1343.22    348.34 o 
   8  15   9     1971.96     1854.35    367.81 o 
   9  15   9       35.86     -157.42    221.73 o 
  10  15   9      170.26      -57.54    358.88 o 
 -10  16   9      185.91     -110.23    342.02 o 
  -9  16   9      739.76      655.62    444.12 o 
  -8  16   9     4670.86     5314.76    584.96 o 
  -7  16   9      505.63      582.90    288.37 o 
  -6  16   9     2486.62     2008.08    350.91 o 
  -5  16   9     1241.46     1461.09    264.21 o 
  -4  16   9     2977.56     2952.27    310.60 o 
  -3  16   9     2108.89     2069.27    264.88 o 
  -2  16   9    15302.12    15513.36    453.41 o 
  -1  16   9       37.77     -214.24    193.87 o 
   0  16   9      500.43      329.91    240.31 o 
   1  16   9     2086.26     2736.55    419.45 o 
   2  16   9     6107.92     6437.75    331.06 o 
   3  16   9      234.14       72.02    265.81 o 
   5  16   9      543.52      681.63    402.48 o 
   6  16   9     5144.87     5296.13    500.64 o 
   7  16   9      710.34      803.81    318.30 o 
   8  16   9     3231.15     3173.38    901.81 o 
   9  16   9       68.86     -140.56    219.93 o 
  10  16   9        3.54     -213.24    241.65 o 
 -10  17   9      503.66      162.00    404.23 o 
  -9  17   9       14.03     -517.29    344.86 o 
  -8  17   9       64.55     -117.03    299.44 o 
  -7  17   9     4827.84     5134.01    515.76 o 
  -6  17   9      546.38      831.90    306.00 o 
  -5  17   9     3932.83     4158.02    437.08 o 
  -4  17   9      774.05      967.11    245.25 o 
  -3  17   9     3777.55     4036.27    339.18 o 
  -2  17   9       19.02       40.18    233.41 o 
  -1  17   9    19490.19    20068.08    646.73 o 
   0  17   9       74.37     -249.77    218.38 o 
   1  17   9     1181.28     1374.21    299.57 o 
   2  17   9       24.89     -214.12    187.94 o 
   3  17   9    15692.46    16157.38    607.02 o 
   4  17   9       24.72      256.91    288.46 o 
   5  17   9    15990.61    15675.94    640.87 o 
   6  17   9      226.40      336.02    334.16 o 
   7  17   9      730.10      272.68    332.09 o 
   8  17   9       18.12     -150.65    275.36 o 
   9  17   9     5887.59     5128.08   1986.77 o 
  -9  18   9      373.16       33.62    351.74 o 
  -8  18   9      144.81       88.08    298.08 o 
  -7  18   9        1.90      -30.01    417.63 o 
  -6  18   9     2597.50     2471.89    393.62 o 
  -5  18   9     2112.30     3531.69    420.42 o 
  -4  18   9     3953.26     5514.25    475.79 o 
  -3  18   9       71.36     -172.09    227.12 o 
  -2  18   9     1684.90     2192.78    354.14 o 
  -1  18   9     1276.33     2147.68    351.46 o 
   0  18   9     8267.13     8055.31    440.89 o 
   1  18   9     2114.23     1794.68    339.17 o 
   2  18   9      212.76     -174.99    232.55 o 
   3  18   9     2212.76     2935.37    403.66 o 
   4  18   9     5307.55     5625.06    508.77 o 
   5  18   9     1699.37     1385.91    388.27 o 
   6  18   9     2677.63     2738.69    433.76 o 
   7  18   9       77.18     -451.48    300.99 o 
   8  18   9      155.06      -48.93    421.64 o 
   9  18   9     1414.74      550.63    436.76 o 
  -9  19   9      195.89      -45.34    422.55 o 
  -8  19   9     2992.57     3356.05    481.81 o 
  -7  19   9      341.27      213.95    294.01 o 
  -6  19   9      936.26      915.77    337.43 o 
  -5  19   9        2.77     -138.96    264.00 o 
  -4  19   9     5438.33     6541.44    593.46 o 
  -3  19   9     3446.99     4253.52    560.14 o 
  -2  19   9     6282.28     6522.16    491.46 o 
  -1  19   9       68.92     -151.45    256.26 o 
   0  19   9        8.71      -44.38    287.94 o 
   1  19   9     2187.92     2110.11    354.12 o 
   2  19   9    10488.25    10545.50    503.64 o 
   3  19   9      337.69      418.48    382.31 o 
   4  19   9     2515.33     2723.18    440.07 o 
   5  19   9      826.87      254.44    361.32 o 
   6  19   9     2099.25     1390.06    407.23 o 
   7  19   9      845.54      240.11    334.48 o 
   8  19   9     2983.27     2067.23    428.43 o 
  -8  20   9      177.77      174.66    398.86 o 
  -7  20   9      204.12     -336.83    292.93 o 
  -6  20   9       37.65     -396.52    264.34 o 
  -5  20   9      528.93      244.48    755.30 o 
  -4  20   9      113.23       75.79    361.75 o 
  -3  20   9      659.15      289.99    331.39 o 
  -2  20   9       77.85     -204.08    294.37 o 
  -1  20   9     1044.39     1101.84    330.42 o 
   0  20   9        0.00      134.13    259.02 o 
   1  20   9     7845.97     7488.48    444.03 o 
   2  20   9      266.33      492.88    386.00 o 
   3  20   9     1216.53      108.83    442.85 o 
   4  20   9      176.00     -132.46    299.08 o 
   5  20   9     1977.45     1882.16    409.16 o 
   6  20   9      154.15      -36.03    348.79 o 
   7  20   9     1992.37      968.81    504.09 o 
   8  20   9      491.70      389.34    399.91 o 
  -7  21   9       65.83      430.87    346.47 o 
  -6  21   9      521.11      802.24    450.37 o 
  -5  21   9        2.51      -71.82    374.17 o 
  -4  21   9     6392.90     7583.81    757.59 o 
  -3  21   9      176.44      -15.29    347.93 o 
  -2  21   9     2570.33     2353.86    504.81 o 
  -1  21   9      569.90      458.44    366.22 o 
   0  21   9     2153.42     2007.83    478.34 o 
   1  21   9       14.79       31.08    281.63 o 
   2  21   9     4689.12     5152.80    627.22 o 
   3  21   9      117.07     -299.66    372.65 o 
   4  21   9      143.67      -61.22    391.98 o 
   5  21   9      179.86     -153.73    323.63 o 
   6  21   9      714.85      303.67    363.31 o 
   7  21   9        4.26     -526.09    352.21 o 
  -6  22   9      455.71      163.77    418.33 o 
  -5  22   9     3462.11     4280.75    631.14 o 
  -4  22   9       18.47     -206.53    341.87 o 
  -3  22   9      300.90     -278.41    326.95 o 
  -2  22   9      481.36      920.58    423.14 o 
  -1  22   9     6659.25     7724.91    746.50 o 
   0  22   9      735.09     1435.18    445.78 o 
   1  22   9     2498.12     2244.53    415.49 o 
   2  22   9       15.55     -504.15    456.38 o 
   3  22   9     1675.32     1121.92    503.10 o 
   4  22   9       41.88     -560.00    373.33 o 
   5  22   9      871.35        6.34    728.85 o 
   6  22   9      256.57     -365.37    606.57 o 
  -5  23   9     2846.04     2951.66    579.54 o 
  -4  23   9       41.73      570.59    444.36 o 
  -3  23   9      635.59      435.81    404.71 o 
  -2  23   9      204.61      625.36    419.86 o 
  -1  23   9     3246.08     3712.28    611.42 o 
   0  23   9       35.76     -212.53    314.73 o 
   1  23   9     1772.14     1385.12    638.44 o 
   2  23   9       73.08     -453.05    375.03 o 
   3  23   9      658.43     -150.72    548.64 o 
   4  23   9       33.88     -559.17    372.78 o 
   5  23   9     1708.26     1328.63    530.52 o 
  -4  24   9     1410.66     1134.69    491.70 o 
  -3  24   9      333.15     -315.57    349.59 o 
  -2  24   9     3446.01     4432.81    665.23 o 
  -1  24   9      147.24       -9.41    362.20 o 
   0  24   9     1232.89     1236.51    436.86 o 
   1  24   9        3.39     -339.51    480.98 o 
   2  24   9     6437.69     6122.34   1051.76 o 
   3  24   9        1.07     -704.80    781.13 o 
  -2  25   9      817.21     1645.90    509.96 o 
  -1  25   9     2342.33     2645.57    581.85 o 
   0  25   9       57.20     -202.58    374.06 o 
   1  25   9       29.16      236.18    535.10 o 
 -13   0  10      816.37      691.33    579.39 o 
 -12   0  10    20065.77    19365.88   1204.29 o 
 -11   0  10       39.33      -93.49    420.70 o 
 -10   0  10     6480.65     7550.52    757.76 o 
  -9   0  10     3052.87     3317.65    638.44 o 
  -8   0  10    40890.18    41274.43   1634.84 o 
  -7   0  10      723.26     1414.65    424.39 o 
  -6   0  10    66458.75    66168.51   2107.21 o 
  -5   0  10        3.16     -328.44    218.96 o 
  -4   0  10     1781.55     1397.42    339.51 o 
  -3   0  10    12750.82    12704.91    509.27 o 
  -2   0  10   204446.03   196141.88   3233.94 o 
  -1   0  10        3.15      -57.80     93.30 o 
   1   0  10      300.96      189.42    135.99 o 
   2   0  10   154319.28   155388.97   2105.94 o 
   3   0  10       83.61       63.51    107.46 o 
   4   0  10   134178.31   143332.78   2391.16 o 
   5   0  10       97.98      132.69    117.04 o 
   6   0  10      923.07     1443.73    258.94 o 
   7   0  10     1629.62     2696.44    485.90 o 
   8   0  10    30791.15    30131.95   1223.98 o 
   9   0  10     2013.23     2712.43    591.69 o 
  10   0  10     2286.79     3104.84    674.11 o 
  11   0  10       71.62     -237.41    402.25 o 
 -13   1  10     1760.98      991.48    584.31 o 
 -12   1  10     1840.76     3199.02    516.67 o 
 -11   1  10     1985.97     2375.70    447.80 o 
 -10   1  10     2219.23     2416.24    423.62 o 
  -9   1  10    10007.93     9142.55   1008.70 o 
  -8   1  10     5708.43     5242.16    431.16 o 
  -7   1  10     1212.64     1164.26    300.83 o 
  -6   1  10    13414.84    12323.83    647.66 o 
  -5   1  10    34494.43    33596.68    903.12 o 
  -4   1  10     2114.80     1711.13    388.10 o 
  -3   1  10    55358.35    54807.85    938.42 o 
  -2   1  10    15409.84    13900.52    306.81 o 
  -1   1  10    49674.96    48235.97    546.97 o 
   0   1  10       29.73      123.24     65.50 o 
   1   1  10      780.82     1031.58     90.78 o 
   2   1  10     2140.21     2386.88    195.57 o 
   3   1  10      688.15     1119.82    102.59 o 
   4   1  10     7737.98     7867.35    189.85 o 
   5   1  10    23706.56    23443.56    369.43 o 
   6   1  10     1570.22     1457.28    192.03 o 
   7   1  10      968.03      923.86    270.54 o 
   8   1  10     6017.33     6630.82    413.07 o 
   9   1  10     4565.84     5758.16    524.55 o 
  10   1  10      153.02     -195.19    295.76 o 
  11   1  10     1545.05     1819.36    611.37 o 
  12   1  10     2113.38     2178.55    685.18 o 
  13   1  10        0.82      800.81    562.17 o 
 -13   2  10      612.51      381.34    517.88 o 
 -12   2  10        7.21     -335.51    290.04 o 
 -11   2  10      135.39       -0.90    285.15 o 
 -10   2  10     2112.36     2424.92    434.65 o 
  -9   2  10     2498.00     3745.46    459.11 o 
  -8   2  10     1845.89     2098.85    362.79 o 
  -7   2  10       80.59       32.03    204.35 o 
  -6   2  10      281.46       98.67    202.22 o 
  -5   2  10    20489.80    19743.53    909.06 o 
  -4   2  10     2162.89     2587.19    299.16 o 
  -3   2  10    36382.84    35897.75    832.87 o 
  -2   2  10      215.89       25.62     92.29 o 
  -1   2  10     3749.45     4390.56    133.50 o 
   0   2  10      942.41     1141.99     92.65 o 
   1   2  10   124111.40   123712.16   1206.24 o 
   2   2  10     1029.33     1188.73    112.27 o 
   3   2  10    41629.09    43162.21    550.06 o 
   4   2  10      383.50      411.82    128.37 o 
   5   2  10    39859.25    37918.63    620.87 o 
   6   2  10      998.23     1225.47    178.16 o 
   7   2  10    17770.04    17535.53    483.48 o 
   8   2  10      938.59     1204.88    253.42 o 
   9   2  10     2693.16     3743.52    375.23 o 
  10   2  10      257.02      545.90    409.02 o 
  11   2  10    10905.52    11244.46   1235.05 o 
  12   2  10      884.45     1248.84    403.15 o 
  13   2  10      298.62      681.49    535.10 o 
 -13   3  10       38.27      258.33    458.84 o 
 -12   3  10      184.51     -177.52    445.92 o 
 -11   3  10      853.40      626.94    433.62 o 
 -10   3  10      506.49      259.65    311.76 o 
  -9   3  10      267.05      671.53    287.14 o 
  -8   3  10     2015.04     2222.84    517.88 o 
  -7   3  10      795.91     1408.77    301.80 o 
  -6   3  10     9932.36     9570.51    477.80 o 
  -5   3  10     6432.12     6949.23    396.00 o 
  -4   3  10      688.01      846.51    177.46 o 
  -3   3  10     2983.66     3596.36    291.27 o 
  -2   3  10    34091.06    35229.56   1015.68 o 
  -1   3  10     3479.43     4083.09    314.03 o 
   0   3  10     8245.46     6711.37    170.22 o 
   1   3  10     6173.11     6060.43    291.09 o 
   2   3  10     5269.08     4844.25    143.35 o 
   3   3  10     2574.22     2909.31    212.75 o 
   4   3  10    14168.84    14073.91    334.88 o 
   5   3  10       66.35      -60.63    106.20 o 
   6   3  10     2133.65     2344.60    209.43 o 
   7   3  10     1351.45     1775.89    237.57 o 
   8   3  10    22250.98    21437.81    601.45 o 
   9   3  10      716.53      865.06    370.11 o 
  10   3  10     5697.58     6090.94    921.36 o 
  11   3  10       12.61      140.82    488.98 o 
  12   3  10      884.98     1476.67    438.08 o 
  13   3  10       51.84       12.71    369.14 o 
 -13   4  10      327.06     -230.03    371.50 o 
 -12   4  10     1188.31      859.43    373.56 o 
 -11   4  10      232.77      506.94    334.68 o 
 -10   4  10        3.33     -237.64    246.08 o 
  -9   4  10      155.74      450.15    303.83 o 
  -8   4  10     4705.66     5118.71    453.99 o 
  -7   4  10       18.94       88.34    218.42 o 
  -6   4  10     2608.67     3049.14    487.75 o 
  -5   4  10     2011.82     2450.17    314.05 o 
  -4   4  10     4932.66     4361.79    255.38 o 
  -3   4  10    10728.66     9928.08    332.51 o 
  -2   4  10    13244.43    13186.75    472.56 o 
  -1   4  10      249.80      116.49     83.07 o 
   0   4  10       56.41      -72.16     68.36 o 
   1   4  10    20894.63    20414.28    323.50 o 
   2   4  10     3871.44     3417.77    182.85 o 
   3   4  10    24054.83    25635.11    452.71 o 
   4   4  10     2907.06     3444.44    278.94 o 
   5   4  10    23762.36    22704.29    450.97 o 
   6   4  10        8.57     -118.01    126.44 o 
   7   4  10      922.06     1403.65    209.89 o 
   8   4  10      131.09      670.32    228.35 o 
   9   4  10       60.00      117.65    304.94 o 
  10   4  10        1.65       73.01    360.83 o 
  11   4  10      589.26      436.12    405.31 o 
  12   4  10        1.55     -166.16    336.09 o 
 -13   5  10       66.43      -28.29    396.10 o 
 -12   5  10     1388.12     1048.07    492.05 o 
 -11   5  10     4024.70     4841.22    773.75 o 
 -10   5  10      480.60     -139.26    316.79 o 
  -9   5  10     2368.29     2970.89    471.31 o 
  -8   5  10     2365.93     3010.06    430.28 o 
  -7   5  10     4624.67     5125.03    424.76 o 
  -6   5  10     6804.46     6383.53    591.69 o 
  -5   5  10    15029.49    13802.76    437.14 o 
  -4   5  10    14931.55    16304.95    454.75 o 
  -3   5  10     7981.50     7592.21    297.09 o 
  -2   5  10    59621.55    60041.18   1004.05 o 
  -1   5  10    11186.64    11579.11    231.41 o 
   0   5  10      858.20     1017.86    141.91 o 
   1   5  10     5299.94     4803.30    153.93 o 
   2   5  10    79907.63    82574.88    943.80 o 
   3   5  10      179.02      207.47    110.67 o 
   4   5  10    27626.78    28006.91    496.40 o 
   5   5  10      112.16      170.37    134.64 o 
   6   5  10     1807.63     2251.57    228.56 o 
   7   5  10       36.31      -65.74    165.83 o 
   8   5  10    15704.10    16691.17    871.54 o 
   9   5  10     1955.51     2637.22    685.18 o 
  10   5  10     3321.84     4078.85    527.69 o 
  11   5  10       92.25      408.20    360.26 o 
  12   5  10     2452.31     3127.56    533.72 o 
 -13   6  10      580.96       60.39    222.27 o 
 -12   6  10      329.32       36.90    356.74 o 
 -11   6  10       53.94       67.67    322.99 o 
 -10   6  10     3771.18     3759.72    523.98 o 
  -9   6  10     2823.19     3301.64    482.82 o 
  -8   6  10      251.46      520.50    287.40 o 
  -7   6  10     2730.37     3361.88    411.57 o 
  -6   6  10    20121.81    20573.45    724.74 o 
  -5   6  10     4239.05     4238.96    271.50 o 
  -4   6  10     1191.75     1072.98    276.39 o 
  -3   6  10     6514.53     6505.98    285.50 o 
  -2   6  10    44189.70    44788.71   1112.85 o 
  -1   6  10      963.86     1224.31    154.33 o 
   0   6  10    81790.71    79441.72   1144.33 o 
   1   6  10    12791.16    12185.71    306.21 o 
   2   6  10      646.38      925.68    106.11 o 
   3   6  10     2771.38     3401.19    178.60 o 
   4   6  10    29011.51    26875.02    485.04 o 
   5   6  10     7384.00     7015.03    256.92 o 
   6   6  10     3899.45     4251.07    338.59 o 
   7   6  10      759.57     1489.32    267.48 o 
   8   6  10     2103.93     2381.39    318.68 o 
   9   6  10     2454.09     3431.92    720.85 o 
  10   6  10     3159.28     4757.23    569.43 o 
  11   6  10      731.41     1522.26    438.89 o 
  12   6  10      101.66     -227.43    355.51 o 
 -13   7  10      932.53      787.22    402.25 o 
 -12   7  10      935.25      580.62    578.16 o 
 -11   7  10     1317.92     1491.55    413.68 o 
 -10   7  10     2425.61     3108.20    495.47 o 
  -9   7  10    12483.60    11216.27    617.20 o 
  -8   7  10      668.69      928.39    328.55 o 
  -7   7  10      454.08      562.44    278.92 o 
  -6   7  10     4509.08     4810.46    419.68 o 
  -5   7  10    65853.26    63034.97   1149.28 o 
  -4   7  10       20.25       77.10    153.79 o 
  -3   7  10    15984.48    16166.98    452.66 o 
  -2   7  10     1315.01     1298.63    204.11 o 
  -1   7  10    33372.20    36746.31    717.63 o 
   0   7  10     1086.18     1324.49    170.18 o 
   1   7  10   152684.47   161513.28   2479.18 o 
   2   7  10       63.49       49.72    118.71 o 
   3   7  10       60.24      150.91     80.47 o 
   4   7  10     1850.71     2196.48    162.48 o 
   5   7  10    25220.81    25359.37    717.10 o 
   6   7  10     1746.20     1610.29    256.75 o 
   7   7  10     8774.98     8747.59    411.71 o 
   8   7  10      142.80      135.97    209.24 o 
   9   7  10       21.16      194.42    299.07 o 
  10   7  10     2221.68     2204.98    461.96 o 
  11   7  10     1374.01     1260.82    417.24 o 
  12   7  10      315.72       -4.73    380.33 o 
 -12   8  10     2179.29     1024.88   1005.01 o 
 -11   8  10      364.55      216.93    361.40 o 
 -10   8  10     4303.33     4655.85    576.68 o 
  -9   8  10     1419.04     1723.03    405.41 o 
  -8   8  10    11739.73    12332.04   1081.90 o 
  -7   8  10     1963.49     2438.95    388.81 o 
  -6   8  10    30138.41    27986.91    891.73 o 
  -5   8  10     3932.94     4428.21    332.87 o 
  -4   8  10     5364.24     6419.90    353.76 o 
  -3   8  10     1047.58     1363.60    213.62 o 
  -2   8  10    96697.39    99017.16   1606.73 o 
  -1   8  10     7575.00     7276.50    306.40 o 
   0   8  10     8791.74     8839.21    359.37 o 
   1   8  10    19041.60    18191.55    413.26 o 
   2   8  10    22050.66    20780.60    438.29 o 
   3   8  10     3723.89     4545.88    422.31 o 
   4   8  10    17827.47    17107.62    514.38 o 
   5   8  10    10864.10    11188.23    433.28 o 
   6   8  10     2012.26     2031.43    295.08 o 
   7   8  10       23.23      -96.08    208.20 o 
   8   8  10     1896.39     1895.30    317.56 o 
   9   8  10     2737.63     3275.71    495.07 o 
  10   8  10      170.90      157.25    332.87 o 
  11   8  10      445.72       28.73    342.07 o 
  12   8  10     1631.12     2024.83    486.26 o 
 -12   9  10      278.27     -192.60    302.61 o 
 -11   9  10      484.92      434.46    240.31 o 
 -10   9  10      909.38     1096.18    483.44 o 
  -9   9  10       37.14     -330.04    267.80 o 
  -8   9  10      758.29     1596.74    384.91 o 
  -7   9  10      228.88      391.86    278.12 o 
  -6   9  10     2547.04     3043.00    325.61 o 
  -5   9  10      132.77      -16.52    165.38 o 
  -4   9  10     3481.88     3834.55    286.41 o 
  -3   9  10     1608.16     1258.34    209.77 o 
  -2   9  10    59568.50    59607.04   1066.02 o 
  -1   9  10     4517.95     3837.01    415.55 o 
   0   9  10     6827.98     5944.30    255.50 o 
   1   9  10     1054.61     1361.53    184.73 o 
   2   9  10    49935.86    50517.02    807.97 o 
   3   9  10    11496.04    12041.71    360.97 o 
   4   9  10    55009.16    54453.88   1056.38 o 
   5   9  10     2605.92     3617.38    357.50 o 
   6   9  10       75.52     -120.91    225.44 o 
   7   9  10     1150.75     1450.52    304.34 o 
   8   9  10    14591.22    14109.90    584.03 o 
   9   9  10     3329.21     3373.50    500.60 o 
  10   9  10     2730.31     2686.60    808.19 o 
  11   9  10      116.03      237.66    354.06 o 
  12   9  10     3131.18     2963.05    525.51 o 
 -12  10  10        1.81     -224.76    206.32 o 
 -11  10  10      461.59      284.56    574.47 o 
 -10  10  10      155.50      420.91    247.91 o 
  -9  10  10     4640.44     4581.82    619.98 o 
  -8  10  10        1.79      -17.14    287.49 o 
  -7  10  10     7463.85     7744.52    517.90 o 
  -6  10  10        1.71     -208.75    178.04 o 
  -5  10  10     1935.29     1703.22    262.36 o 
  -4  10  10      504.04      452.21    199.19 o 
  -3  10  10    18345.00    18388.27    525.50 o 
  -2  10  10      626.23      803.85    196.53 o 
  -1  10  10     2198.26     2602.69    334.53 o 
   0  10  10       95.37      -67.63    123.64 o 
   1  10  10    29579.33    29076.99    726.73 o 
   2  10  10       41.48      -43.83    132.23 o 
   3  10  10    11491.46    11315.80    341.22 o 
   4  10  10       76.67      179.70    294.27 o 
   5  10  10    28138.86    28463.51    737.37 o 
   6  10  10      128.53     -176.35    207.47 o 
   7  10  10    18659.03    17783.72    607.61 o 
   8  10  10       18.59      365.25    349.65 o 
   9  10  10       81.77       31.78    258.53 o 
  10  10  10       15.21     -209.25    295.82 o 
  11  10  10     6017.57     4869.60   1787.37 o 
  12  10  10       38.65     -269.83    319.01 o 
 -12  11  10       27.04     -120.64    226.32 o 
 -11  11  10      732.80      372.05    346.28 o 
 -10  11  10     6124.30     5715.22   1105.25 o 
  -9  11  10     2157.80     2589.59    520.70 o 
  -8  11  10     3855.52     4444.30    533.49 o 
  -7  11  10      135.04      249.22    284.73 o 
  -6  11  10     3987.19     4794.80    394.40 o 
  -5  11  10     5589.73     5309.90    341.39 o 
  -4  11  10    41365.91    41947.97    895.09 o 
  -3  11  10     2030.29     2515.13    317.96 o 
  -2  11  10      329.28      266.84    183.24 o 
  -1  11  10     2394.99     2038.76    260.40 o 
   0  11  10    19036.84    18978.38    414.63 o 
   1  11  10     6486.07     5882.47    204.13 o 
   2  11  10     7809.26     8023.85    303.68 o 
   3  11  10     1274.25     1246.91    200.74 o 
   4  11  10     4545.84     4936.02    410.88 o 
   5  11  10     1639.14     1925.34    441.83 o 
   6  11  10     3673.26     4639.06    514.93 o 
   7  11  10      240.68      399.04    257.76 o 
   8  11  10       83.12       37.20    247.03 o 
   9  11  10      219.20     -157.29    247.21 o 
  10  11  10      226.32     -116.80    263.46 o 
  11  11  10        7.42     -151.92    285.46 o 
 -11  12  10      623.18      197.48    283.84 o 
 -10  12  10      304.18     -131.87    258.40 o 
  -9  12  10       27.08     -243.25    255.46 o 
  -8  12  10    10385.23    10117.47    511.35 o 
  -7  12  10     1388.55     1081.91    288.73 o 
  -6  12  10      594.27      350.58    219.10 o 
  -5  12  10     3914.45     4814.12    380.65 o 
  -4  12  10    24456.48    22308.50    626.78 o 
  -3  12  10        4.27     -137.63    169.31 o 
  -2  12  10    11371.03    11197.16    349.23 o 
  -1  12  10     8067.18     7976.62    289.26 o 
   0  12  10     4398.00     4052.79    456.13 o 
   1  12  10     1508.88     1799.96    224.67 o 
   2  12  10    13308.37    12023.51    382.63 o 
   3  12  10     1185.31     1436.00    221.34 o 
   4  12  10      211.25      126.45    226.20 o 
   5  12  10     4812.78     5679.62    755.85 o 
   6  12  10     8051.70     7672.07    457.53 o 
   7  12  10     2767.13     2818.46    381.10 o 
   8  12  10       47.71     -181.56    251.63 o 
   9  12  10      186.74     -158.96    255.00 o 
  10  12  10      881.48      701.59    330.04 o 
  11  12  10     1783.96      887.71    746.69 o 
 -11  13  10      481.68      380.64    379.49 o 
 -10  13  10      606.24      276.51    355.86 o 
  -9  13  10       73.99     -204.09    237.08 o 
  -8  13  10     1143.30     1012.52    510.56 o 
  -7  13  10     1611.27     1379.75    322.39 o 
  -6  13  10     2510.54     2694.11    303.81 o 
  -5  13  10      353.64      194.98    194.04 o 
  -4  13  10      343.63      260.66    223.58 o 
  -3  13  10    14787.37    14220.91    417.47 o 
  -2  13  10     4431.86     4697.80    332.75 o 
  -1  13  10    14745.99    14720.29    451.34 o 
   0  13  10     1470.93     1332.14    195.64 o 
   1  13  10     1493.59     2117.79    253.44 o 
   2  13  10      443.86      530.94    199.36 o 
   3  13  10    20823.00    21413.01    526.52 o 
   4  13  10     1617.72     2078.11    325.84 o 
   5  13  10      789.42      766.58    300.51 o 
   6  13  10      197.40      383.72    289.20 o 
   7  13  10    14342.11    14252.07    600.28 o 
   8  13  10       13.28      299.11    259.63 o 
   9  13  10     3141.65     2594.38    821.69 o 
  10  13  10       71.77      -15.04    277.37 o 
  11  13  10      160.57      -53.19    273.35 o 
 -11  14  10      240.08      -51.73    285.56 o 
 -10  14  10     2280.15     1598.14    593.54 o 
  -9  14  10      425.58      493.68    320.07 o 
  -8  14  10     3504.19     3746.70    440.45 o 
  -7  14  10       83.03      197.07    271.25 o 
  -6  14  10    17621.19    16276.97    502.00 o 
  -5  14  10      752.49      642.24    220.62 o 
  -4  14  10     4546.15     5430.73    366.20 o 
  -3  14  10      212.37      400.28    193.02 o 
  -2  14  10    19002.59    17909.15    470.47 o 
  -1  14  10       55.01      -83.67    153.04 o 
   0  14  10    21384.64    21166.02    614.90 o 
   1  14  10        5.06     -255.67    170.44 o 
   2  14  10      366.06      397.48    195.76 o 
   3  14  10      367.65      332.14    304.73 o 
   4  14  10    28588.81    27569.51    774.86 o 
   5  14  10        2.57       30.07    319.97 o 
   6  14  10     8814.58     8543.20    476.95 o 
   7  14  10     2195.55     2485.25    394.91 o 
   8  14  10     2260.84     2097.06    451.51 o 
   9  14  10      526.33       95.56    227.99 o 
  10  14  10     3512.40     2576.01   1479.84 o 
 -10  15  10      241.24      234.48    369.76 o 
  -9  15  10     1826.35     2217.78    559.33 o 
  -8  15  10     1091.31     1291.40    343.50 o 
  -7  15  10       42.12     -252.34    241.10 o 
  -6  15  10      743.53      819.00    238.59 o 
  -5  15  10     1900.01     3122.75    311.22 o 
  -4  15  10     1281.52     2144.28    269.30 o 
  -3  15  10     1076.19     1125.42    230.21 o 
  -2  15  10     2710.45     3091.90    289.47 o 
  -1  15  10     5236.51     5774.98    454.23 o 
   0  15  10     3140.69     3533.01    362.91 o 
   1  15  10     7952.44     6623.83    589.84 o 
   2  15  10     3661.45     4680.21    344.33 o 
   3  15  10     2753.58     3458.80    403.63 o 
   4  15  10      147.50      222.01    273.56 o 
   5  15  10    14019.82    14596.04    591.04 o 
   6  15  10     3869.91     3967.33    436.88 o 
   7  15  10      345.31      239.03    290.04 o 
   8  15  10      333.27      124.15    258.31 o 
   9  15  10     2257.86     1665.82    672.91 o 
  10  15  10      701.79      319.70    261.31 o 
 -10  16  10      307.17      394.11    552.94 o 
  -9  16  10      554.63      441.33    301.17 o 
  -8  16  10       76.93       75.61    299.60 o 
  -7  16  10      803.24     1081.64    322.84 o 
  -6  16  10        9.41     -341.36    227.57 o 
  -5  16  10     5343.14     5914.03    358.44 o 
  -4  16  10       72.99      -86.46    186.42 o 
  -3  16  10        4.13      -43.66    181.12 o 
  -2  16  10       70.39       85.80    235.22 o 
  -1  16  10     7271.24     7271.12    396.93 o 
   0  16  10        8.38     -249.32    209.23 o 
   1  16  10     5190.89     5417.27    544.56 o 
   2  16  10     2052.70     2089.74    286.34 o 
   3  16  10      944.00      822.48    308.60 o 
   4  16  10       33.48      172.69    284.22 o 
   5  16  10     7748.85     7588.68    472.01 o 
   6  16  10     5118.15     5138.52    879.17 o 
   7  16  10      385.85      393.18    290.55 o 
   8  16  10     1156.10      445.92    341.12 o 
   9  16  10     2994.80     1743.12    638.45 o 
  10  16  10      644.08      326.44    250.70 o 
 -10  17  10     1165.19      776.37    447.69 o 
  -9  17  10       21.84     -365.18    384.32 o 
  -8  17  10       24.39     -154.09    280.04 o 
  -7  17  10      503.58      400.42    290.55 o 
  -6  17  10     6489.64     7215.42    473.52 o 
  -5  17  10      316.18       46.63    253.24 o 
  -4  17  10       70.09       -7.66    213.05 o 
  -3  17  10      367.91      741.51    283.36 o 
  -2  17  10    11866.57    12248.52    521.05 o 
  -1  17  10       58.92      374.86    255.10 o 
   0  17  10     6447.64     6395.20    489.77 o 
   1  17  10       29.74      423.61    257.98 o 
   2  17  10      550.87       75.71    249.77 o 
   3  17  10       28.38      870.46    316.39 o 
   4  17  10     9124.09     8652.06    491.22 o 
   5  17  10       22.15      239.66    304.84 o 
   6  17  10      323.36      147.95    309.12 o 
   7  17  10        5.44     -294.96    305.25 o 
   8  17  10     3141.94     2515.24    819.76 o 
   9  17  10       57.96      -67.24    214.11 o 
  -9  18  10     1031.86      680.80    461.17 o 
  -8  18  10      564.75      166.59    323.71 o 
  -7  18  10     5754.98     6409.46   1187.69 o 
  -6  18  10      770.75      995.42    351.07 o 
  -5  18  10       27.85      236.45    286.85 o 
  -4  18  10       23.00       52.32    250.96 o 
  -3  18  10    10757.88     9943.44    486.37 o 
  -2  18  10     1085.05     1109.47    319.23 o 
  -1  18  10     3935.41     4773.78    445.94 o 
   0  18  10      780.38      738.82    291.97 o 
   1  18  10     2732.31     2960.02    441.66 o 
   2  18  10      170.77     -112.19    308.21 o 
   3  18  10    10105.94     9967.75    510.44 o 
   4  18  10     1013.04     1427.29    378.19 o 
   5  18  10        5.78     -208.13    304.32 o 
   6  18  10      521.00       99.92    316.87 o 
   7  18  10      507.01       40.16    329.93 o 
   8  18  10        9.49     -309.83    277.54 o 
   9  18  10      459.87     -316.40    449.18 o 
  -8  19  10      823.42     1083.19    367.58 o 
  -7  19  10     1124.70      672.16    348.82 o 
  -6  19  10      145.29        4.88    287.68 o 
  -5  19  10     3386.74     3583.49    433.88 o 
  -4  19  10     3937.50     5304.43    723.31 o 
  -3  19  10      209.74     -198.87    305.24 o 
  -2  19  10       75.25     -129.71    242.36 o 
  -1  19  10     4659.79     5438.42    483.43 o 
   0  19  10     1743.77     2566.34    382.71 o 
   1  19  10      599.86      554.21    296.73 o 
   2  19  10     3892.12     4739.44    589.85 o 
   3  19  10      512.53      233.59    755.30 o 
   4  19  10        0.08     -336.11    264.32 o 
   5  19  10      145.35     -445.10    296.74 o 
   6  19  10     1574.30     1634.95    406.56 o 
   7  19  10      367.64     -280.54    320.49 o 
   8  19  10      510.46       34.06    317.00 o 
  -8  20  10     1092.06     1063.76    390.33 o 
  -7  20  10      139.06     -122.27    299.93 o 
  -6  20  10     1541.67      983.41    435.72 o 
  -5  20  10      384.82      638.42    398.75 o 
  -4  20  10     4244.97     5642.36    663.21 o 
  -3  20  10      400.65       87.54    350.47 o 
  -2  20  10      189.86      203.09    332.38 o 
  -1  20  10      120.60      479.66    281.27 o 
   0  20  10    14487.16    14488.71    597.97 o 
   1  20  10      468.30      718.60    310.57 o 
   2  20  10     5384.79     5525.24    626.80 o 
   3  20  10        1.68       65.13    418.99 o 
   4  20  10     2677.12     2573.33    508.29 o 
   5  20  10        9.39        4.31    322.54 o 
   6  20  10     7639.35     7646.72    870.64 o 
   7  20  10        0.83     -424.97    283.31 o 
  -7  21  10     1631.92     2133.92    554.40 o 
  -6  21  10      257.83      255.62    367.81 o 
  -5  21  10      570.74      266.42    400.12 o 
  -4  21  10      118.78      324.24    353.18 o 
  -3  21  10     4455.31     4311.73    588.40 o 
  -2  21  10      396.36      148.77    350.74 o 
  -1  21  10     1546.77     2121.32    472.70 o 
   0  21  10       26.03        1.27    278.44 o 
   1  21  10     2577.69     2099.80    387.00 o 
   2  21  10      148.58      -88.84    347.57 o 
   3  21  10     2970.28     2603.94    540.49 o 
   4  21  10      179.53      -15.68    406.10 o 
   5  21  10       91.69     -461.03    330.65 o 
   6  21  10       43.87     -275.09    330.76 o 
   7  21  10     2743.42     1613.25    453.62 o 
  -6  22  10      514.35      119.93    410.12 o 
  -5  22  10      948.76      893.47    457.31 o 
  -4  22  10       13.70      -51.51    356.47 o 
  -3  22  10     1885.98     2833.30    555.62 o 
  -2  22  10     1237.10     1815.05    496.88 o 
  -1  22  10     3251.18     4320.20    627.98 o 
   0  22  10      526.00      380.07    388.67 o 
   1  22  10        3.24     -372.47    471.14 o 
   2  22  10      392.32     -459.42    373.96 o 
   3  22  10     3394.44     3365.23    589.97 o 
   4  22  10     1371.42      668.11    455.34 o 
   5  22  10      215.12     -737.15    491.44 o 
   6  22  10        1.43     -486.78    324.52 o 
  -5  23  10       29.16      -51.19    372.29 o 
  -4  23  10     3558.64     4850.11    660.69 o 
  -3  23  10        8.75     -337.03    334.55 o 
  -2  23  10      374.68      318.02    391.60 o 
  -1  23  10      451.17     1079.65    433.83 o 
   0  23  10     1385.08     1585.05    489.57 o 
   1  23  10      129.11       29.52    474.83 o 
   2  23  10     2439.78     1213.50    713.47 o 
   3  23  10      360.54     -120.60    412.33 o 
   4  23  10       45.48     -816.50    544.33 o 
   5  23  10      415.32     -119.31    511.73 o 
  -4  24  10      161.14      472.87    449.64 o 
  -3  24  10       57.76     -260.74    374.78 o 
  -2  24  10       26.04     -244.81    364.08 o 
  -1  24  10      110.65     -334.96    377.65 o 
   0  24  10       88.51       30.80    383.50 o 
   1  24  10      916.98      667.96    552.33 o 
   2  24  10       33.78      535.10    553.56 o 
   3  24  10      229.68     -378.75    908.45 o 
   0  25  10     1736.33     1728.33    696.25 o 
 -13   1  11      771.55      588.98    372.66 o 
 -12   1  11      211.59      549.04    351.61 o 
 -11   1  11     2895.49     3051.94    682.72 o 
 -10   1  11      116.53      321.96    318.32 o 
  -9   1  11      292.50      434.76    282.41 o 
  -8   1  11     5315.37     5723.26    472.07 o 
  -7   1  11    12301.22    10551.01    539.29 o 
  -6   1  11     3445.42     3575.84    700.56 o 
  -5   1  11     3993.58     3541.52    361.47 o 
  -4   1  11    26400.53    25479.58    737.18 o 
  -3   1  11       47.16      103.52    125.38 o 
  -2   1  11     1674.84     2576.98    158.13 o 
  -1   1  11    14739.17    13879.28    238.80 o 
   0   1  11    30931.51    30428.83    386.66 o 
   1   1  11       60.25      -93.78     62.52 o 
   2   1  11    61106.11    63337.98    689.63 o 
   3   1  11     8658.21     7614.12    178.14 o 
   4   1  11     5812.98     5699.57    164.19 o 
   5   1  11     2569.67     2881.18    220.42 o 
   6   1  11    22781.84    21803.00    450.38 o 
   7   1  11       53.39     -249.93    258.33 o 
   8   1  11    17079.34    16887.46   1115.73 o 
   9   1  11      299.70      321.49    290.52 o 
  10   1  11        4.66     -426.00    284.00 o 
  11   1  11       26.13     -239.87    359.20 o 
  12   1  11     5829.41     7597.26    857.40 o 
 -13   2  11      125.48      -92.26    419.47 o 
 -12   2  11      291.37      281.19    353.33 o 
 -11   2  11     1358.27     1504.11    414.23 o 
 -10   2  11     1691.06     2280.38    687.03 o 
  -9   2  11     2609.35     3104.88    834.03 o 
  -8   2  11        8.84      -29.09    242.14 o 
  -7   2  11     4664.94     5133.45    428.57 o 
  -6   2  11       90.59     -133.62    180.00 o 
  -5   2  11    29634.12    28715.02    832.08 o 
  -4   2  11     3499.61     3301.38    337.27 o 
  -3   2  11      446.19      688.99    211.58 o 
  -2   2  11       48.63     -122.96     81.98 o 
  -1   2  11    35207.33    34942.02    438.37 o 
   0   2  11        8.00      -16.26     66.55 o 
   1   2  11    22772.94    23044.92    377.44 o 
   2   2  11      205.42      147.51     74.50 o 
   3   2  11     3649.51     3542.53    225.71 o 
   4   2  11     6890.78     6254.88    306.81 o 
   5   2  11    25570.76    25036.81    479.52 o 
   6   2  11      670.69      425.54    150.06 o 
   7   2  11      509.77      520.47    228.58 o 
   8   2  11      130.32      252.15    207.36 o 
   9   2  11    12381.56    13257.34    568.81 o 
  10   2  11        4.69      -23.12    538.18 o 
  11   2  11     1743.25     2469.17    454.46 o 
  12   2  11      190.67      564.70    367.04 o 
 -13   3  11        2.60     -397.33    418.24 o 
 -12   3  11     1282.19     1308.45    429.74 o 
 -11   3  11     7108.18     6596.05    533.26 o 
 -10   3  11       60.17       38.84    290.31 o 
  -9   3  11    10838.46    10784.09   1238.74 o 
  -8   3  11     2529.34     2561.41    482.21 o 
  -7   3  11     8940.12     8951.63    703.63 o 
  -6   3  11     3658.74     3764.74    398.81 o 
  -5   3  11    76120.66    73507.13   2564.81 o 
  -4   3  11     5974.81     5679.79    280.67 o 
  -3   3  11    14524.95    12086.00    367.04 o 
  -2   3  11     2573.23     3207.75    203.94 o 
  -1   3  11   120940.39   121496.47   1315.52 o 
   0   3  11     2417.50     2758.53    214.55 o 
   1   3  11    92248.21    90435.66    928.71 o 
   2   3  11     3248.92     3572.06    257.93 o 
   3   3  11       71.24       89.22    114.09 o 
   4   3  11     1920.94     2134.29    185.69 o 
   5   3  11    13890.22    12652.76    328.47 o 
   6   3  11      755.19      770.15    162.58 o 
   7   3  11     1502.45     2000.46    225.85 o 
   8   3  11       13.94      243.46    224.80 o 
   9   3  11      363.41      532.78    328.56 o 
  10   3  11     1508.66     1819.79    449.25 o 
  11   3  11      258.61      356.03    369.66 o 
  12   3  11       10.59      361.92    372.96 o 
 -13   4  11       44.35     -524.03    353.05 o 
 -12   4  11     1633.25     1760.66    430.13 o 
 -11   4  11     1255.66     1800.79    425.37 o 
 -10   4  11     1560.10     1337.69    385.90 o 
  -9   4  11     4275.09     4861.46    765.14 o 
  -8   4  11    15914.61    17745.46   1050.53 o 
  -7   4  11       15.87      -29.46    220.02 o 
  -6   4  11     4505.56     5310.46    409.74 o 
  -5   4  11     4905.54     4959.63    360.05 o 
  -4   4  11    43555.70    44670.53    863.01 o 
  -3   4  11     3607.79     3642.87    220.58 o 
  -2   4  11    21864.60    20599.96    479.86 o 
  -1   4  11     1169.32     1090.52    103.37 o 
   0   4  11    53984.89    57941.98    645.63 o 
   1   4  11     3214.31     2845.46    175.93 o 
   2   4  11    55147.46    57052.87    695.30 o 
   3   4  11     4704.21     4457.34    197.04 o 
   4   4  11     1259.23     1557.49    173.19 o 
   5   4  11     2082.63     2728.64    218.44 o 
   6   4  11    26924.52    25967.13    520.14 o 
   7   4  11     2745.28     3307.69    297.05 o 
   8   4  11     1668.37     2223.09    397.03 o 
   9   4  11      601.97     1141.07    386.53 o 
  10   4  11     1619.04     1979.29    936.13 o 
  11   4  11     1053.92     1179.85    433.00 o 
  12   4  11     1430.33     1659.79    452.24 o 
 -13   5  11      162.07      552.33    463.76 o 
 -12   5  11      918.08      814.18    364.58 o 
 -11   5  11      695.55      515.51    407.79 o 
 -10   5  11       19.20     -518.50    345.67 o 
  -9   5  11     1360.69     1830.17    427.66 o 
  -8   5  11     7203.77     7587.42    615.06 o 
  -7   5  11      917.05     1018.87    308.31 o 
  -6   5  11     1804.35     2419.12    413.94 o 
  -5   5  11     5955.99     5543.07    299.63 o 
  -4   5  11    17760.38    18136.20    496.25 o 
  -3   5  11     4167.93     3658.34    224.37 o 
  -2   5  11    37069.08    36284.92    707.28 o 
  -1   5  11      901.26      925.98    109.06 o 
   0   5  11    31364.86    29405.40    444.43 o 
   1   5  11      250.61      152.30     92.62 o 
   2   5  11    88056.62    88212.80   1439.48 o 
   3   5  11    15832.36    15717.27    279.98 o 
   4   5  11       33.59      106.11    128.76 o 
   5   5  11      802.67      935.30    197.08 o 
   6   5  11    28430.11    29023.19    562.69 o 
   7   5  11     7414.32     7142.75    358.31 o 
   8   5  11     7822.45     8701.21    536.27 o 
   9   5  11     7516.78     7475.67    858.01 o 
  10   5  11     1992.24     3215.68    889.38 o 
  11   5  11       77.39      145.37    374.02 o 
  12   5  11     3752.91     4393.17    605.80 o 
 -13   6  11      158.59       61.51    401.02 o 
 -12   6  11        4.67     -286.17    275.90 o 
 -11   6  11     1367.42     2124.43    618.75 o 
 -10   6  11      965.39     1415.41    454.53 o 
  -9   6  11     4627.99     5493.42    559.40 o 
  -8   6  11     2581.97     3652.65    457.80 o 
  -7   6  11     1763.90     2204.96    375.68 o 
  -6   6  11       94.50      299.59    239.69 o 
  -5   6  11    26315.13    26937.58    657.83 o 
  -4   6  11     5481.23     5947.22    292.80 o 
  -3   6  11      783.15      519.88    169.97 o 
  -2   6  11     8317.47     7771.21    396.52 o 
  -1   6  11   115089.41   112412.44   1276.04 o 
   0   6  11     2411.37     2928.51    238.76 o 
   1   6  11    22648.64    21663.48    397.60 o 
   2   6  11     3800.54     3863.63    216.52 o 
   3   6  11    39921.79    42373.99    654.16 o 
   4   6  11     6918.54     6338.95    235.81 o 
   5   6  11    64819.57    63997.60    939.66 o 
   6   6  11     1290.12     1779.76    276.52 o 
   7   6  11      172.41      417.39    299.02 o 
   8   6  11     1421.35     1614.30    377.81 o 
   9   6  11    24555.91    26499.91    942.12 o 
  10   6  11     2199.23     2836.08    615.06 o 
  11   6  11     6065.43     6725.32    656.72 o 
  12   6  11       73.28      424.85    366.37 o 
 -11   7  11      115.69       81.15    332.87 o 
 -10   7  11     1754.33     1766.29    447.95 o 
  -9   7  11      156.82      527.47    327.65 o 
  -8   7  11     4513.27     4866.18    455.63 o 
  -7   7  11      619.24      858.97    317.85 o 
  -6   7  11    22461.20    23175.58    797.20 o 
  -5   7  11      672.56      763.34    206.38 o 
  -4   7  11       15.44       60.22    157.17 o 
  -3   7  11      113.80       33.70    149.32 o 
  -2   7  11    18810.80    16851.01    459.48 o 
  -1   7  11      153.13      274.87    158.67 o 
   1   7  11      182.95      306.98    131.52 o 
   2   7  11    20450.48    20280.86    339.73 o 
   3   7  11       31.30      301.19    128.08 o 
   4   7  11    14747.31    15442.64    345.88 o 
   5   7  11       76.83       60.09    183.12 o 
   6   7  11     5968.08     6104.22    339.08 o 
   7   7  11        5.24     -276.16    184.11 o 
   8   7  11     2991.72     3938.99    386.24 o 
   9   7  11       61.29      246.02    323.49 o 
  10   7  11      284.38      355.22    401.02 o 
  11   7  11       21.45     -114.46    373.40 o 
  12   7  11      480.29      825.18    432.72 o 
 -12   8  11       41.95     -496.97    484.67 o 
 -11   8  11      402.64      359.67    386.19 o 
 -10   8  11     2159.92     3009.68    971.18 o 
  -9   8  11       10.50     -157.34    294.99 o 
  -8   8  11     7477.65     7424.62    667.96 o 
  -7   8  11    15058.60    13962.20    649.67 o 
  -6   8  11       53.66      277.29    203.47 o 
  -5   8  11       87.89      112.13    169.39 o 
  -4   8  11    30159.50    29110.58    682.10 o 
  -3   8  11     9352.37     9825.96    423.83 o 
  -2   8  11    22772.54    22561.21    561.46 o 
  -1   8  11    12685.52    12132.30    390.09 o 
   0   8  11     3800.16     3932.97    250.17 o 
   1   8  11     3073.94     3020.44    208.55 o 
   2   8  11    12264.84    11033.43    315.93 o 
   3   8  11     7051.52     6562.82    243.64 o 
   4   8  11     1642.22     1843.55    261.40 o 
   5   8  11    13028.17    13793.79    484.50 o 
   6   8  11      899.50     1252.29    274.32 o 
   7   8  11     1131.86      650.62    249.19 o 
   8   8  11        1.35     -260.17    219.86 o 
   9   8  11     2969.05     2698.80    470.57 o 
  10   8  11      106.83      -51.31    354.26 o 
  11   8  11      295.67      -43.66    344.61 o 
  12   8  11       46.82      -69.33    366.72 o 
 -12   9  11      260.53      155.74    236.56 o 
 -11   9  11      717.41     1243.14    429.38 o 
 -10   9  11       58.76      -47.53    325.59 o 
  -9   9  11     2090.01     2318.64    900.45 o 
  -8   9  11     2534.53     3302.42    480.59 o 
  -7   9  11    10067.97    10480.57   1231.36 o 
  -6   9  11       64.34     -258.06    172.04 o 
  -5   9  11      125.41      131.17    184.30 o 
  -4   9  11     8862.06     9044.30    376.16 o 
  -3   9  11    25321.26    23245.06    589.62 o 
  -2   9  11    18013.84    18778.52    515.38 o 
  -1   9  11    18491.40    18459.05    797.87 o 
   0   9  11      354.06      351.45    144.21 o 
   1   9  11    18235.18    17611.75    425.05 o 
   2   9  11    30510.59    31157.48    588.90 o 
   3   9  11    20781.16    19962.92    449.02 o 
   4   9  11     1699.59     2423.19    318.40 o 
   5   9  11        0.90     -180.97    210.06 o 
   6   9  11     4542.55     5047.55    407.82 o 
   7   9  11     5842.87     6435.17    423.81 o 
   8   9  11     1815.69     2259.90    336.39 o 
   9   9  11      102.67     -176.14    292.86 o 
  10   9  11      101.03     -366.21    297.55 o 
  11   9  11      956.12     1127.82    428.26 o 
  12   9  11     1679.98     2080.51   1120.03 o 
 -12  10  11     1091.55      482.18    369.04 o 
 -11  10  11     1170.08     1006.64    291.70 o 
 -10  10  11        1.25     -104.67    300.87 o 
  -9  10  11     3539.82     5044.49    659.96 o 
  -8  10  11     4230.09     4719.61    610.76 o 
  -7  10  11        3.65       57.46    271.84 o 
  -6  10  11     6034.68     5837.44    604.94 o 
  -5  10  11     4508.05     5091.64    336.64 o 
  -4  10  11      997.57     1503.39    267.87 o 
  -3  10  11     2370.90     2470.98    285.12 o 
  -2  10  11    14269.38    12953.86    432.98 o 
  -1  10  11      314.18      209.16    150.74 o 
   0  10  11     2859.69     2971.72    257.99 o 
   1  10  11      592.36      560.53    164.08 o 
   2  10  11     9937.19     9754.72    320.83 o 
   3  10  11      197.27      105.72    144.06 o 
   4  10  11     3796.93     4389.50    614.58 o 
   5  10  11       39.11      413.07    242.84 o 
   6  10  11     2376.29     2739.46    358.49 o 
   7  10  11      543.36      695.01    275.20 o 
   8  10  11     8801.68     7728.81    435.02 o 
   9  10  11      201.85      489.05    365.18 o 
  10  10  11     1489.87      981.00    372.78 o 
  11  10  11      378.06      325.31    347.51 o 
 -12  11  11       57.79      136.22    281.79 o 
 -11  11  11     4125.75     2557.64   1979.89 o 
 -10  11  11      202.84       97.00    257.01 o 
  -9  11  11     4732.36     5675.89    544.55 o 
  -8  11  11      796.13     1302.92    389.26 o 
  -7  11  11     4553.81     5655.86    559.78 o 
  -6  11  11      439.42      533.41    228.99 o 
  -5  11  11    17914.52    18144.29    567.29 o 
  -4  11  11     2765.92     3096.59    322.77 o 
  -3  11  11        3.50     -221.05    147.84 o 
  -2  11  11      335.25      534.00    197.40 o 
  -1  11  11    30622.55    30499.40    707.85 o 
   0  11  11     2769.03     2640.46    286.04 o 
   1  11  11    26176.56    26337.42    448.99 o 
   2  11  11       13.62     -190.21    143.01 o 
   3  11  11     2089.46     2164.13    233.54 o 
   4  11  11     3703.02     3914.31    381.91 o 
   5  11  11    13558.39    13246.26    518.69 o 
   6  11  11     1314.72     1212.48    295.63 o 
   7  11  11       52.02     -280.97    232.69 o 
   8  11  11      762.75      723.16    279.34 o 
   9  11  11     1825.67      985.78    324.81 o 
  10  11  11     1531.54      867.60    369.04 o 
  11  11  11        2.26     -477.90    318.60 o 
 -11  12  11      309.50      239.57    351.82 o 
 -10  12  11      109.70       68.24    258.90 o 
  -9  12  11       92.61       41.70    253.92 o 
  -8  12  11     1396.15     2007.90    435.53 o 
  -7  12  11     4753.78     5516.93    572.07 o 
  -6  12  11        1.60       55.45    196.27 o 
  -5  12  11     1646.11     1663.64    286.93 o 
  -4  12  11     6449.86     6670.23    366.86 o 
  -3  12  11     7325.34     6399.64    344.21 o 
  -2  12  11      190.48      135.61    196.19 o 
  -1  12  11    12672.30    12151.51    443.14 o 
   0  12  11    11593.62    10933.84    321.13 o 
   1  12  11      262.73      404.87    180.03 o 
   2  12  11     4035.16     3804.50    268.61 o 
   3  12  11    12654.77    12266.87    567.43 o 
   4  12  11     3353.28     4280.35    492.21 o 
   5  12  11     6940.08     6568.77    403.36 o 
   6  12  11    11473.43    11335.71    508.44 o 
   7  12  11      260.20        0.03    259.99 o 
   8  12  11        4.87     -300.40    200.27 o 
   9  12  11     3487.16     2849.52    432.18 o 
  10  12  11     3018.17     2644.97   1388.81 o 
  11  12  11      685.42      520.98    356.74 o 
 -11  13  11      105.75       40.77    310.88 o 
 -10  13  11       26.74     -357.83    238.55 o 
  -9  13  11      664.71      701.42    345.09 o 
  -8  13  11     4944.17     5763.35    508.34 o 
  -7  13  11     1080.56      753.45    297.63 o 
  -6  13  11      238.77      167.87    205.67 o 
  -5  13  11      275.30      243.25    185.87 o 
  -4  13  11    13944.68    13075.34    419.72 o 
  -3  13  11       76.97      126.51    176.54 o 
  -2  13  11    19681.97    18504.31    468.43 o 
  -1  13  11        1.25     -110.18    149.71 o 
   0  13  11      392.21      290.01    205.24 o 
   1  13  11     1129.04     1117.94    218.53 o 
   2  13  11    26922.64    28246.72    619.35 o 
   3  13  11     1492.87     1281.26    295.85 o 
   4  13  11     4760.97     5825.62    457.72 o 
   5  13  11      277.90      394.06    271.60 o 
   6  13  11     5646.87     6749.67    730.94 o 
   7  13  11     1350.68     2294.19    377.81 o 
   8  13  11     7402.18     6506.76   1030.31 o 
   9  13  11      275.31      168.62    303.01 o 
  10  13  11      294.50     -167.07    258.83 o 
  11  13  11      109.90      -90.98    292.77 o 
 -11  14  11      125.71      455.30    373.87 o 
 -10  14  11       42.94      182.25    285.17 o 
  -9  14  11     4294.01     4830.48    503.79 o 
  -8  14  11      258.79      667.66    298.44 o 
  -7  14  11      254.12       14.12    211.99 o 
  -6  14  11     1101.90     1473.18    264.25 o 
  -5  14  11     5089.86     5246.13    375.62 o 
  -4  14  11       23.98     -188.43    169.20 o 
  -3  14  11     9556.71     8486.22    343.73 o 
  -2  14  11     2020.68     2493.28    259.77 o 
  -1  14  11     6271.17     5701.85    370.97 o 
   0  14  11      131.43      -43.48    209.74 o 
   1  14  11    10900.70    10636.36    387.51 o 
   2  14  11      194.76      215.85    190.39 o 
   3  14  11        1.62      132.28    252.99 o 
   4  14  11      915.92     1547.78    341.83 o 
   5  14  11     4819.26     5807.01    500.99 o 
   6  14  11      352.75      324.63    276.19 o 
   7  14  11     4680.17     3925.26    612.09 o 
   8  14  11       54.98        1.69    238.09 o 
   9  14  11      198.19      151.77    287.81 o 
  10  14  11       52.73     -201.43    531.41 o 
 -10  15  11     2196.83     2104.60    525.96 o 
  -9  15  11        7.95       45.20    303.30 o 
  -8  15  11      839.60      211.72    432.27 o 
  -7  15  11     4186.05     4452.88    458.10 o 
  -6  15  11     2205.23     2205.37    300.08 o 
  -5  15  11     4135.35     4805.28    373.66 o 
  -4  15  11      667.40      517.89    217.86 o 
  -3  15  11     1161.79      989.35    224.90 o 
  -2  15  11      267.56      246.40    208.09 o 
  -1  15  11     6223.94     5962.44    610.33 o 
   0  15  11    10209.59    10296.22    453.79 o 
   1  15  11      177.16      160.24    213.45 o 
   2  15  11      146.04      206.60    208.21 o 
   3  15  11     4014.58     4729.81    456.04 o 
   4  15  11      514.90      741.18    317.43 o 
   5  15  11     1462.26     1146.59    328.36 o 
   6  15  11     1587.49     1039.29    346.71 o 
   7  15  11       66.65       47.13    291.09 o 
   8  15  11       49.63       98.23    785.99 o 
   9  15  11      288.46       35.63    241.35 o 
  10  15  11        6.36     -266.39    281.70 o 
 -10  16  11     3131.27     3294.92    807.58 o 
  -9  16  11      152.38     -189.53    299.84 o 
  -8  16  11     1426.08     1745.91    375.27 o 
  -7  16  11      654.62      734.08    313.04 o 
  -6  16  11     3205.72     3269.15    418.75 o 
  -5  16  11     1046.83      603.43    233.01 o 
  -4  16  11     7035.52     6261.23    331.71 o 
  -3  16  11      518.50      275.30    205.52 o 
  -2  16  11      949.57     1026.05    293.25 o 
  -1  16  11     2798.19     2838.39    354.10 o 
   0  16  11     8390.90     7815.44    407.48 o 
   1  16  11      202.56     -109.65    254.90 o 
   2  16  11     1352.69      892.98    267.22 o 
   3  16  11      536.00      742.25    326.26 o 
   4  16  11     7969.54     8545.17    487.94 o 
   5  16  11     1310.29     1426.78    352.77 o 
   6  16  11     8016.57     7486.88    649.98 o 
   7  16  11      280.04      359.15    304.67 o 
   8  16  11      307.80     -104.31    273.05 o 
   9  16  11      693.38      871.06    465.33 o 
  -9  17  11     1751.63     1901.11    424.91 o 
  -8  17  11      397.48      345.52    330.52 o 
  -7  17  11     2542.15     3111.78   1005.01 o 
  -6  17  11      671.38      642.33    309.62 o 
  -5  17  11     5144.46     5453.48    489.86 o 
  -4  17  11       88.07     -212.85    212.17 o 
  -3  17  11    17436.66    17105.08    618.21 o 
  -2  17  11      742.70      921.69    298.07 o 
  -1  17  11      130.96      174.10    262.56 o 
   0  17  11       99.90       -8.50    243.20 o 
   1  17  11    28283.11    28255.74    777.87 o 
   2  17  11       39.45      196.82    436.69 o 
   3  17  11    10049.77     8962.75    490.67 o 
   4  17  11       24.08      102.78    299.60 o 
   5  17  11      934.12      575.04    328.60 o 
   6  17  11        3.92     -378.48    289.32 o 
   7  17  11     6948.21     7720.46   1572.32 o 
   8  17  11      232.95      278.56    276.22 o 
   9  17  11      387.02      -81.05    250.79 o 
  -9  18  11        7.78     -346.67    431.77 o 
  -8  18  11     1026.30     1231.79    367.80 o 
  -7  18  11      309.01      171.98    310.21 o 
  -6  18  11     1881.45     1656.52    370.82 o 
  -5  18  11       12.36       -9.09    277.83 o 
  -4  18  11     1134.20     1591.10    337.61 o 
  -3  18  11      664.11      619.25    285.70 o 
  -2  18  11     7393.49     7225.25    458.55 o 
  -1  18  11      216.41      -40.48    241.97 o 
   0  18  11      105.39      -90.12    233.83 o 
   1  18  11     2283.07     2857.97    383.47 o 
   2  18  11     5417.67     5985.81   1382.66 o 
   3  18  11     2126.84     1926.48    391.36 o 
   4  18  11     3993.22     4097.15    480.72 o 
   5  18  11      218.21     -407.53    308.70 o 
   6  18  11       51.49     -421.34    280.89 o 
   7  18  11     1148.60      677.60    353.75 o 
   8  18  11     1067.14      379.48    326.92 o 
  -8  19  11       59.14       -7.65    318.32 o 
  -7  19  11       68.24     -126.87    294.92 o 
  -6  19  11     2472.74     2552.82    430.07 o 
  -5  19  11     1904.76     2041.47    524.03 o 
  -4  19  11     3749.95     4570.55    591.86 o 
  -3  19  11       41.70       53.92    260.60 o 
  -2  19  11      836.51      532.12    279.30 o 
  -1  19  11     1090.87     1347.60    331.95 o 
   0  19  11     9825.04     9199.45    484.55 o 
   1  19  11       50.78     -138.96    258.14 o 
   2  19  11     3056.84     3857.65    563.58 o 
   3  19  11     1825.20     1173.42    677.80 o 
   4  19  11     2137.33     1924.35    494.54 o 
   5  19  11      174.92     -435.78    295.72 o 
   6  19  11     3988.11     3402.01    481.78 o 
   7  19  11      817.92      180.07    344.89 o 
   8  19  11       59.20     -325.77    334.93 o 
  -8  20  11        5.12     -313.71    323.60 o 
  -7  20  11       86.45     -283.84    315.82 o 
  -6  20  11       85.33     -167.59    356.37 o 
  -5  20  11      675.42      954.71    423.28 o 
  -4  20  11       66.00     -256.86    337.50 o 
  -3  20  11      186.10     -353.87    308.34 o 
  -2  20  11       66.00      535.42    288.51 o 
  -1  20  11     7456.41     7120.76    456.69 o 
   0  20  11        2.12      636.82    308.44 o 
   1  20  11      177.86     -146.53    268.90 o 
   2  20  11        1.22     -386.51    333.23 o 
   3  20  11     2138.85     1305.04    712.24 o 
   4  20  11      430.09     1253.60    388.21 o 
   5  20  11     3345.89     3124.47    719.94 o 
   6  20  11      529.54      698.57    357.58 o 
   7  20  11      156.70     -232.62    331.06 o 
  -7  21  11        0.32     -219.78    391.32 o 
  -6  21  11     4511.96     5856.81    705.42 o 
  -5  21  11      338.90      269.59    388.72 o 
  -4  21  11      367.32      170.53    388.26 o 
  -3  21  11      451.65      286.14    366.20 o 
  -2  21  11     3636.82     3843.74    586.68 o 
  -1  21  11        0.12     -372.73    271.62 o 
   0  21  11      415.96      796.42    336.99 o 
   1  21  11      607.68      249.97    366.15 o 
   2  21  11      897.76      912.57    666.11 o 
   3  21  11      180.25     -186.05    359.20 o 
   4  21  11     3102.29     2882.32    730.08 o 
   5  21  11      143.31     -188.21    327.65 o 
   6  21  11      968.77      147.37    506.30 o 
  -6  22  11        3.42     -372.73    367.61 o 
  -5  22  11      904.91      945.15    460.89 o 
  -4  22  11      917.12      593.28    414.17 o 
  -3  22  11     5121.76     7092.03    740.89 o 
  -2  22  11      721.35      559.27    398.35 o 
  -1  22  11      422.58      605.80    389.21 o 
   0  22  11        0.05     -408.94    272.63 o 
   1  22  11     3545.32     3695.38    589.59 o 
   2  22  11      257.90     -552.50    495.13 o 
   3  22  11     1669.91      963.98    505.58 o 
   4  22  11      136.39     -441.06    757.76 o 
   5  22  11      166.16     -660.74    440.50 o 
  -5  23  11       97.65     -271.88    507.43 o 
  -4  23  11      368.60      124.55    395.52 o 
  -3  23  11     2954.08     3377.64    588.98 o 
  -2  23  11        1.40       41.24    345.20 o 
  -1  23  11     2090.25     2085.72    496.99 o 
   0  23  11      132.43      164.15    333.55 o 
   1  23  11     1997.94     1542.73    507.90 o 
   2  23  11       48.30     -507.91    357.34 o 
   3  23  11     3134.59     3400.25    626.51 o 
   4  23  11       12.63     -537.03    479.75 o 
  -3  24  11      125.70     -333.55    343.10 o 
  -2  24  11     1381.73     1338.94    492.27 o 
  -1  24  11       78.32     -171.46    367.81 o 
   0  24  11     5647.68     5646.28    997.63 o 
   1  24  11      125.86      413.32    540.03 o 
   2  24  11      105.89      239.62    426.00 o 
   3  24  11        0.04     -148.41    400.97 o 
 -13   0  12        4.81     -275.55    450.23 o 
 -12   0  12      636.31      424.39    519.11 o 
 -11   0  12     3220.55     3519.39    723.31 o 
 -10   0  12    18321.15    17978.30   1118.18 o 
  -9   0  12       69.50      584.31    441.62 o 
  -8   0  12    13951.79    14776.28    942.28 o 
  -7   0  12     2247.44     2029.71    530.18 o 
  -6   0  12    10299.65     9681.09    703.63 o 
  -5   0  12     1168.52      809.42    346.90 o 
  -4   0  12    56710.89    58151.77   1843.96 o 
  -3   0  12      388.50      189.16    168.79 o 
  -2   0  12    44101.56    49363.50   1037.43 o 
  -1   0  12      351.39      368.99    127.21 o 
   0   0  12    53518.55    53802.96    858.43 o 
   1   0  12      896.76      728.77    135.34 o 
   2   0  12    37755.23    38431.44    670.14 o 
   3   0  12      575.46      506.00    139.73 o 
   4   0  12      128.95        3.71    131.63 o 
   5   0  12      628.24      497.23    217.69 o 
   6   0  12    25131.97    25180.69   1014.85 o 
   7   0  12      552.31      531.41    387.49 o 
   8   0  12     2727.48     3293.05    594.15 o 
   9   0  12      927.01     1231.36    498.20 o 
  10   0  12     1204.96      814.34    495.74 o 
 -13   1  12      575.71      951.60    409.25 o 
 -12   1  12      903.68     1107.93    416.34 o 
 -11   1  12     3683.39     4147.44    550.59 o 
 -10   1  12     1485.99     2391.76    447.58 o 
  -9   1  12      776.38      634.22    315.76 o 
  -8   1  12     6373.58     6441.64    586.16 o 
  -7   1  12    11918.92    11141.58    565.10 o 
  -6   1  12       63.51      133.71    208.72 o 
  -5   1  12       94.25       98.18    173.11 o 
  -4   1  12    28535.07    27648.57    632.78 o 
  -3   1  12     4035.02     3832.18    313.56 o 
  -2   1  12      865.46     1249.39    147.00 o 
  -1   1  12     1651.75     2227.14    132.38 o 
   0   1  12    16670.88    16235.41    262.77 o 
   1   1  12     9301.02     8287.85    180.82 o 
   2   1  12    16398.47    15980.97    271.58 o 
   3   1  12    64621.27    66416.92    737.46 o 
   4   1  12      837.23      962.46    105.76 o 
   5   1  12      517.39      557.35     98.65 o 
   6   1  12    11088.17     9936.23    380.10 o 
   7   1  12     7791.16     7533.10    360.44 o 
   8   1  12      862.86      874.01    272.59 o 
   9   1  12     4667.52     5639.66    443.79 o 
  10   1  12     4037.38     5332.08    550.55 o 
  11   1  12      537.11      447.78    346.42 o 
  12   1  12      107.95      493.28    456.38 o 
 -13   2  12       44.40     -401.31    309.11 o 
 -12   2  12     1130.47      804.16    408.64 o 
 -11   2  12     1686.16     2289.26    895.53 o 
 -10   2  12     2309.30     1725.26    406.48 o 
  -9   2  12      573.70      498.84    305.28 o 
  -8   2  12     1804.25     2410.69    533.87 o 
  -7   2  12    24530.34    23469.37    816.77 o 
  -6   2  12     3545.72     3392.01    415.17 o 
  -5   2  12    16517.01    17436.97    630.51 o 
  -4   2  12     1800.51     1543.08    233.45 o 
  -3   2  12    71332.13    68528.97   1145.81 o 
  -2   2  12      210.15      198.85    108.76 o 
  -1   2  12    80797.99    79882.47    851.57 o 
   0   2  12     6121.48     5649.95    204.74 o 
   1   2  12     2661.82     3084.03    128.03 o 
   2   2  12      919.67     1290.10    109.51 o 
   3   2  12    89522.44    89167.20   1020.14 o 
   4   2  12     4583.15     4351.96    198.44 o 
   5   2  12    14915.61    13832.09    343.68 o 
   6   2  12       19.67      -64.46    137.45 o 
   7   2  12    19922.90    20683.76    577.89 o 
   8   2  12        9.26     -229.57    207.19 o 
   9   2  12    22987.65    23722.42    675.40 o 
  10   2  12     1300.04     1500.03    402.49 o 
  11   2  12        5.47       61.34    564.63 o 
  12   2  12        5.07      231.59    516.65 o 
 -13   3  12      173.55       88.57    446.54 o 
 -12   3  12       60.60     -321.42    268.87 o 
 -11   3  12       83.23      304.69    315.53 o 
 -10   3  12     1689.92     1630.09    401.84 o 
  -9   3  12     1274.29     1779.36    381.21 o 
  -8   3  12      949.91      691.43    438.54 o 
  -7   3  12     3236.87     3854.78    655.04 o 
  -6   3  12      609.44      717.16    364.12 o 
  -5   3  12     1774.34     2065.38    398.56 o 
  -4   3  12    80727.13    80319.32   1606.48 o 
  -3   3  12    10133.02     9258.26    398.97 o 
  -2   3  12       84.13      123.54    146.59 o 
  -1   3  12     2755.44     4190.29    315.85 o 
   0   3  12    45729.18    45408.76    538.87 o 
   1   3  12      585.58      382.04    108.19 o 
   2   3  12    48342.52    49058.23    623.91 o 
   3   3  12      123.93      102.69    105.98 o 
   4   3  12     5443.12     6085.26    244.14 o 
   5   3  12     1749.93     2067.62    317.64 o 
   6   3  12    15532.38    14167.95    372.03 o 
   7   3  12       17.17     -290.40    193.60 o 
   8   3  12     4032.18     4659.12    354.64 o 
   9   3  12       43.31      234.47    306.25 o 
  10   3  12     1990.08     2736.45    481.88 o 
  11   3  12      173.90     -114.56    339.72 o 
  12   3  12     1436.95     1719.12    455.98 o 
 -13   4  12      139.08      252.18    417.01 o 
 -12   4  12      312.10      117.44    326.90 o 
 -11   4  12        7.82     -300.25    271.62 o 
 -10   4  12     1651.05     1645.91    493.90 o 
  -9   4  12      525.01      134.82    260.79 o 
  -8   4  12      118.84      866.01    419.47 o 
  -7   4  12        4.11      -83.80    242.01 o 
  -6   4  12     3419.36     3686.59    543.10 o 
  -5   4  12      233.88       -8.01    158.66 o 
  -4   4  12      535.67      586.69    189.01 o 
  -3   4  12     3182.65     3426.90    386.26 o 
  -2   4  12      204.82      353.96    263.92 o 
  -1   4  12      235.29      248.61     88.10 o 
   0   4  12     8961.92     8569.75    376.23 o 
   1   4  12      959.89     1221.16    125.03 o 
   2   4  12     1364.03     1465.90    148.27 o 
   3   4  12    38249.46    39277.82    528.29 o 
   4   4  12     3256.05     3417.35    224.25 o 
   5   4  12     5005.98     5091.72    241.90 o 
   6   4  12      441.22      557.14    170.55 o 
   7   4  12      858.66      985.88    254.52 o 
   8   4  12      118.14      -32.05    296.87 o 
   9   4  12     1494.30     1713.64    407.52 o 
  10   4  12       12.67      470.34    374.47 o 
  11   4  12       30.05      399.76    379.35 o 
  12   4  12        0.29     -217.03    350.94 o 
 -13   5  12     1486.02     1268.26    501.89 o 
 -12   5  12        1.58     -264.67    271.73 o 
 -11   5  12      399.64     -137.72    292.75 o 
 -10   5  12      366.20       79.20    298.10 o 
  -9   5  12     2137.03     2800.92    461.12 o 
  -8   5  12     4555.83     4654.35    506.71 o 
  -7   5  12     5413.47     5546.04    429.58 o 
  -6   5  12      879.52      773.49    285.49 o 
  -5   5  12      196.22      109.16    169.26 o 
  -4   5  12    29616.44    26512.98    626.81 o 
  -3   5  12     3793.30     4210.81    242.81 o 
  -2   5  12     3532.53     4022.76    401.92 o 
   0   5  12    61930.70    58908.92    670.96 o 
   1   5  12     4670.14     4491.32    178.26 o 
   2   5  12    42076.13    42653.89    571.86 o 
   3   5  12    10118.76     9587.64    228.05 o 
   4   5  12    25632.82    26546.39    503.84 o 
   5   5  12      638.66      664.63    169.37 o 
   6   5  12    46056.75    47470.93    786.33 o 
   7   5  12      881.92      804.26    244.28 o 
   8   5  12     2365.36     3211.87    442.58 o 
   9   5  12      351.18      727.89    344.37 o 
  10   5  12    11059.79    11649.07    669.80 o 
  11   5  12        0.24      194.41    375.33 o 
  12   5  12     2004.96     2302.20    507.81 o 
 -13   6  12       32.06     -249.72    346.90 o 
 -12   6  12      670.61      357.17    334.59 o 
 -11   6  12     1616.21     1813.72    416.40 o 
 -10   6  12        3.66     -307.07    285.84 o 
  -9   6  12      306.97      393.05    546.79 o 
  -8   6  12    11947.78    11972.32    622.03 o 
  -7   6  12     5480.83     5946.28    490.82 o 
  -6   6  12     5490.15     4949.50    420.84 o 
  -5   6  12     3740.37     4448.48    313.50 o 
  -4   6  12    28730.28    28913.25    671.30 o 
  -3   6  12     3258.93     3575.84    282.28 o 
  -2   6  12    17428.35    16542.74    454.55 o 
  -1   6  12    31544.35    30692.04    731.15 o 
   0   6  12      272.98       61.42    122.51 o 
   1   6  12        0.14       11.00    118.59 o 
   2   6  12    55883.54    55882.77    707.75 o 
   3   6  12    20355.72    20620.15    839.61 o 
   4   6  12    11841.82    12734.03    330.94 o 
   5   6  12     1203.06     1343.54    197.80 o 
   6   6  12     2439.26     2993.14    347.41 o 
   7   6  12     4568.10     5742.29    726.87 o 
   8   6  12     3956.80     5831.76    576.50 o 
   9   6  12     3445.37     5279.85    567.12 o 
  10   6  12      967.08     1510.47    452.30 o 
  11   6  12      221.93      567.29    706.71 o 
  12   6  12      287.00      141.97    365.54 o 
 -12   7  12      375.08      171.21    307.70 o 
 -11   7  12     3290.45     3789.28    571.49 o 
 -10   7  12      118.11      -30.40    327.92 o 
  -9   7  12      419.10      409.02    329.67 o 
  -8   7  12     4666.79     5415.02    693.79 o 
  -7   7  12    22123.46    22180.70    825.98 o 
  -6   7  12      668.63     1057.30    337.64 o 
  -5   7  12    10315.99     9793.61    396.88 o 
  -4   7  12     7111.80     6762.19    322.35 o 
  -3   7  12    22894.99    24425.56    596.76 o 
  -2   7  12     3130.38     4120.71    396.98 o 
  -1   7  12    51460.25    51228.85    815.94 o 
   0   7  12      197.73      -57.54    119.09 o 
   1   7  12     3024.40     3414.40    274.14 o 
   2   7  12        9.81       28.98     98.34 o 
   3   7  12    52389.11    50514.90    658.74 o 
   4   7  12      606.52      636.49    150.69 o 
   5   7  12     5317.41     5490.37    341.95 o 
   6   7  12       69.43     -185.17    194.93 o 
   7   7  12     7172.49     6768.92    377.03 o 
   8   7  12     2076.99     1934.32    421.26 o 
   9   7  12      960.28      631.74    372.83 o 
  10   7  12      661.00      785.73    394.95 o 
  11   7  12        8.12     -453.25    320.19 o 
  12   7  12      663.29      742.76    671.03 o 
 -12   8  12       87.21      188.21    574.47 o 
 -11   8  12      577.41      732.55    394.67 o 
 -10   8  12     3148.80     4098.80    551.07 o 
  -9   8  12       49.12     -149.83    297.39 o 
  -8   8  12     2415.57     3050.99    449.83 o 
  -7   8  12     6103.36     6079.55    486.56 o 
  -6   8  12     1192.67      972.22    255.27 o 
  -5   8  12       10.15       25.92    184.15 o 
  -4   8  12    48154.48    48577.54    962.33 o 
  -3   8  12    10842.95    10006.35    379.40 o 
  -2   8  12     2424.62     2483.56    330.52 o 
  -1   8  12     6653.57     6443.12    297.44 o 
   0   8  12    14701.43    14599.24    377.39 o 
   1   8  12     5761.04     4937.15    237.54 o 
   2   8  12     5030.70     5314.77    240.13 o 
   3   8  12     8310.41     8020.53    423.26 o 
   4   8  12      740.10      688.12    225.76 o 
   5   8  12      204.99       31.63    211.45 o 
   6   8  12     2289.22     2811.40    334.09 o 
   7   8  12     6736.47     6523.56    406.56 o 
   8   8  12      382.38      240.88    264.71 o 
   9   8  12      791.75      615.82    372.66 o 
  10   8  12     1047.68      661.78    390.52 o 
  11   8  12     1213.24      990.23    442.37 o 
  12   8  12        0.10     -202.27    359.29 o 
 -12   9  12       35.84     -380.11    515.42 o 
 -11   9  12        3.32     -111.70    323.67 o 
 -10   9  12     2014.01     2699.13    497.22 o 
  -9   9  12       13.47      -19.72    313.50 o 
  -8   9  12     1938.09     2155.52    407.01 o 
  -7   9  12      492.16      506.71    299.24 o 
  -6   9  12     4268.85     5238.83    407.95 o 
  -5   9  12      370.00      179.18    202.55 o 
  -4   9  12    30727.97    30897.03    731.33 o 
  -3   9  12      306.28      270.13    172.56 o 
  -2   9  12     4424.45     4057.54    273.32 o 
  -1   9  12      124.73       37.74    148.13 o 
   0   9  12    23335.09    20355.03    469.39 o 
   1   9  12     6720.84     5979.03    264.43 o 
   2   9  12    40857.68    38980.51    690.85 o 
   3   9  12      644.85      875.79    189.09 o 
   4   9  12    24233.32    24541.24    668.25 o 
   5   9  12     1896.01     2515.11    332.71 o 
   6   9  12    29009.96    28807.46    764.06 o 
   7   9  12     4094.38     4553.75    419.38 o 
   8   9  12      487.98      159.14    237.49 o 
   9   9  12      372.51      457.30    362.87 o 
  10   9  12     8516.26     7054.66    630.01 o 
  11   9  12     1672.81     1869.20    880.16 o 
 -12  10  12      150.50     -149.53    235.81 o 
 -11  10  12     2554.75     3474.07    592.20 o 
 -10  10  12      141.32      401.83    378.18 o 
  -9  10  12     3883.00     4049.53    602.76 o 
  -8  10  12       95.75       67.52    296.89 o 
  -7  10  12     1460.02     2067.80    418.32 o 
  -6  10  12      113.65     -177.70    185.12 o 
  -5  10  12    12791.83    11772.21    500.42 o 
  -4  10  12       57.76      -47.16    182.35 o 
  -3  10  12     1105.56     1115.17    244.01 o 
  -2  10  12      107.36       87.84    167.63 o 
  -1  10  12    25577.58    23036.03    591.97 o 
   0  10  12      551.48      631.50    175.31 o 
   1  10  12       51.55      -30.97    146.59 o 
   2  10  12      311.11      438.35    164.84 o 
   3  10  12    70366.35    69282.33   1053.74 o 
   4  10  12        0.19       33.62    218.37 o 
   5  10  12    15875.42    14961.84    549.04 o 
   6  10  12      392.38      678.05    275.33 o 
   7  10  12     1637.48     1252.93    311.73 o 
   8  10  12       64.21       60.27    245.00 o 
   9  10  12     9924.17     9418.26    617.39 o 
  10  10  12       68.84      185.53    350.96 o 
  11  10  12       80.16      198.95    363.40 o 
 -12  11  12     1349.68      492.87    310.61 o 
 -11  11  12      483.68      260.13    254.72 o 
 -10  11  12      615.83      680.78    410.25 o 
  -9  11  12      686.73      670.55    385.38 o 
  -8  11  12     3231.59     4161.69    984.72 o 
  -7  11  12     3648.86     4828.74    532.56 o 
  -6  11  12    10020.59     8949.43    426.70 o 
  -5  11  12      468.59      421.36    226.24 o 
  -4  11  12       10.37     -268.82    179.21 o 
  -3  11  12     5403.09     5925.18    397.01 o 
  -2  11  12    21585.06    20106.77    793.95 o 
  -1  11  12     4772.46     4364.95    285.93 o 
   0  11  12     2188.69     2019.21    231.92 o 
   1  11  12      260.44      -27.00    151.25 o 
   2  11  12     7360.08     7396.75    306.28 o 
   3  11  12      890.82     1147.84    279.70 o 
   4  11  12     3026.46     3803.97    384.49 o 
   5  11  12      547.62      806.45    281.85 o 
   6  11  12      151.83      -51.69    243.49 o 
   7  11  12       54.05     -330.42    220.28 o 
   8  11  12      720.57       97.90    253.34 o 
   9  11  12        1.81     -207.66    302.57 o 
  10  11  12       91.90     -213.68    283.57 o 
  11  11  12        0.37     -384.08    337.02 o 
 -11  12  12       12.57       81.48    260.15 o 
 -10  12  12     4527.62     5095.30   1261.23 o 
  -9  12  12     2609.58     3392.01    516.52 o 
  -8  12  12       78.15     -246.90    302.99 o 
  -7  12  12     2544.58     2723.60    453.74 o 
  -6  12  12    12386.02    11457.96    580.31 o 
  -5  12  12      386.59      314.97    215.74 o 
  -4  12  12     9490.60     8410.86    427.55 o 
  -3  12  12    12217.67    11688.32    459.15 o 
  -2  12  12    14746.79    13947.87    490.12 o 
  -1  12  12     2575.24     2725.35    305.01 o 
   0  12  12    11391.98    11949.41    445.65 o 
   1  12  12     6165.69     6461.06    305.80 o 
   2  12  12     1197.79     1149.66    220.48 o 
   3  12  12     7120.78     7669.94    557.59 o 
   4  12  12     8680.50     8504.84    521.38 o 
   5  12  12     1835.00     1944.59    338.88 o 
   6  12  12      143.35      375.08    275.64 o 
   7  12  12      931.59      772.06    400.23 o 
   8  12  12     1979.43     1455.98    327.34 o 
   9  12  12     1529.92      932.00   1020.39 o 
  10  12  12      383.33      380.61    345.59 o 
  11  12  12      153.26     -393.00    525.88 o 
 -11  13  12      663.84      393.07    332.43 o 
 -10  13  12      828.81      684.88    330.22 o 
  -9  13  12     2128.99     2725.49    415.35 o 
  -8  13  12     2220.17     2699.94    402.83 o 
  -7  13  12       51.68      -42.27    227.03 o 
  -6  13  12       67.57       89.00    220.11 o 
  -5  13  12     9479.29     8633.29    577.22 o 
  -4  13  12     6198.93     5763.56    359.60 o 
  -3  13  12    18381.01    19520.61    605.26 o 
  -2  13  12     2483.21     2557.34    320.89 o 
  -1  13  12     1772.40     1675.70    227.60 o 
   0  13  12     1249.91     1315.88    257.81 o 
   1  13  12     9949.89     8983.02    356.19 o 
   2  13  12     3120.25     4364.71    323.39 o 
   3  13  12      280.90      154.77    244.94 o 
   4  13  12      228.76      292.22    268.24 o 
   5  13  12    14513.01    15191.87    590.02 o 
   6  13  12     1076.08     1420.70    332.06 o 
   7  13  12     4534.62     4820.50    912.37 o 
   8  13  12        1.78        4.71    248.04 o 
   9  13  12     1904.25     1220.18    351.81 o 
  10  13  12      536.00       72.15    285.83 o 
 -11  14  12      390.50      279.74    346.85 o 
 -10  14  12      866.21     1456.37    378.25 o 
  -9  14  12      127.24      -50.47    287.10 o 
  -8  14  12     6384.60     5978.57    530.24 o 
  -7  14  12      920.85      957.55    261.31 o 
  -6  14  12       23.56     -133.08    198.90 o 
  -5  14  12      343.25      267.22    199.30 o 
  -4  14  12    16405.59    15404.60    570.48 o 
  -3  14  12      114.79      245.94    186.39 o 
  -2  14  12    14460.10    14350.21    427.49 o 
  -1  14  12        3.45      -10.52    213.82 o 
   0  14  12      884.03     1465.03    285.40 o 
   1  14  12      158.33     -108.92    177.21 o 
   2  14  12    18508.29    18034.08    504.49 o 
   3  14  12       93.72     -147.97    253.16 o 
   4  14  12     8083.10     8008.96    459.27 o 
   5  14  12      225.62      244.58    274.59 o 
   6  14  12     1086.92     1099.19    336.45 o 
   7  14  12      223.11       37.95    286.10 o 
   8  14  12     7712.68     7796.07    663.02 o 
   9  14  12      620.66      360.59    285.90 o 
  10  14  12       62.69     -583.32    554.17 o 
 -10  15  12      497.62      524.09    332.87 o 
  -9  15  12       35.18      136.54    309.99 o 
  -8  15  12        7.71     -125.28    275.55 o 
  -7  15  12     1854.17     2049.92    308.21 o 
  -6  15  12      608.69      214.62    214.15 o 
  -5  15  12     1751.20     1859.55    282.39 o 
  -4  15  12      291.40      245.90    212.66 o 
  -3  15  12     1895.11     1755.06    258.40 o 
  -2  15  12      517.19      360.58    237.45 o 
  -1  15  12     1191.78     1295.72    289.60 o 
   0  15  12     3398.73     3862.87    373.58 o 
   1  15  12     1790.46     1732.77    301.59 o 
   2  15  12      357.20      453.70    221.28 o 
   3  15  12    12507.06    11613.04    532.16 o 
   4  15  12     1607.76     1867.44    425.61 o 
   5  15  12       11.76     -413.61    275.74 o 
   6  15  12      662.62      545.04    301.13 o 
   7  15  12     5264.09     4704.76    767.59 o 
   8  15  12     1164.80      814.42    304.83 o 
   9  15  12     2104.36      923.66    533.24 o 
  10  15  12      521.81     -396.89    380.11 o 
 -10  16  12        3.30      221.88    370.81 o 
  -9  16  12      269.62      -95.58    319.05 o 
  -8  16  12       24.22     -172.67    258.57 o 
  -7  16  12     2034.63     1943.12    379.91 o 
  -6  16  12        9.22     -154.39    213.88 o 
  -5  16  12        6.59     -163.50    204.23 o 
  -4  16  12        7.96     -267.66    178.44 o 
  -3  16  12     6841.65     6429.59    360.52 o 
  -2  16  12     1132.36     1571.64    315.17 o 
  -1  16  12     5250.96     5491.18    412.25 o 
   0  16  12      966.17      748.31    262.34 o 
   1  16  12     2945.44     3839.13    386.81 o 
   2  16  12      298.60      205.97    288.89 o 
   3  16  12     6424.72     6756.56    455.34 o 
   5  16  12      323.85      -74.67    299.59 o 
   6  16  12      535.16      172.83    314.70 o 
   7  16  12     7379.93     6966.70   1245.48 o 
   8  16  12     1058.27      803.06    328.58 o 
   9  16  12     3179.60     2632.99   1009.75 o 
  -9  17  12      282.36      139.64    343.15 o 
  -8  17  12     2224.46     1834.06    389.67 o 
  -7  17  12       73.31     -122.44    282.83 o 
  -6  17  12      412.02       56.45    274.30 o 
  -5  17  12       60.86      255.04    228.92 o 
  -4  17  12     6006.49     6266.15    429.21 o 
  -3  17  12       75.70      233.01    257.59 o 
  -2  17  12     4390.72     5346.16    472.26 o 
  -1  17  12        0.50      386.69    266.20 o 
   0  17  12      958.20     1000.42    384.97 o 
   1  17  12       36.99      759.00    279.05 o 
   2  17  12     8105.50     8515.08    492.09 o 
   3  17  12        7.46     -319.25    289.18 o 
   4  17  12      963.20     1028.78    455.12 o 
   5  17  12       52.34      403.53    474.05 o 
   6  17  12     5757.89     5473.75    725.22 o 
   7  17  12       27.89     -320.80    295.47 o 
   8  17  12     1040.61      289.02    278.36 o 
   9  17  12        3.06     -138.63    244.85 o 
  -9  18  12     1698.81     1527.06    402.93 o 
  -8  18  12      377.56       30.99    299.01 o 
  -7  18  12      551.03      467.83    326.15 o 
  -6  18  12      118.53     -140.74    280.01 o 
  -5  18  12    13483.12    14931.73    622.89 o 
  -4  18  12     1301.35     1302.88    328.60 o 
  -3  18  12     1464.66     1114.15    310.02 o 
  -2  18  12      864.45      978.99    299.37 o 
  -1  18  12     5256.60     6336.91    498.98 o 
   0  18  12      839.57     1039.18    335.53 o 
   1  18  12     8665.70     8602.80    454.54 o 
   2  18  12      878.65      376.04    365.11 o 
   3  18  12       17.56     -408.62    272.41 o 
   4  18  12      606.68      297.23    335.65 o 
   5  18  12     1084.70      839.69    362.15 o 
   6  18  12       14.92     -150.39    300.50 o 
   7  18  12       13.17     -373.25    248.83 o 
   8  18  12      132.04     -473.47    352.25 o 
  -8  19  12      105.89      -27.96    328.47 o 
  -7  19  12     1712.62     1798.84    399.08 o 
  -6  19  12     2112.16     2635.45    426.66 o 
  -5  19  12      254.33      275.18    372.01 o 
  -4  19  12      139.52      -45.80    329.61 o 
  -3  19  12     3250.23     3961.51    445.71 o 
  -2  19  12     1226.40     1514.27    344.78 o 
  -1  19  12      665.94      306.16    273.51 o 
   0  19  12     1945.04     2238.02    362.83 o 
   1  19  12     3278.24     2874.32    519.72 o 
   2  19  12       71.10     -356.82    449.61 o 
   3  19  12      448.77      -18.90    311.97 o 
   4  19  12     1208.05     1146.58    384.26 o 
   5  19  12      751.60      285.95    331.80 o 
   6  19  12      413.11     -158.36    310.79 o 
   7  19  12      655.22       96.14    303.97 o 
   8  19  12       46.09     -509.45    356.96 o 
  -7  20  12      409.39       42.51    384.11 o 
  -6  20  12     3592.41     4604.66    652.73 o 
  -5  20  12      615.64      310.80    398.24 o 
  -4  20  12      247.33     -290.19    331.56 o 
  -3  20  12      200.76     -189.47    318.82 o 
  -2  20  12    13152.36    13177.71    585.73 o 
  -1  20  12      457.80      645.46    316.67 o 
   0  20  12     2697.76     2692.90    391.76 o 
   1  20  12        0.15      -16.34    379.49 o 
   2  20  12     8169.74     8001.28    743.61 o 
   3  20  12      108.03     -412.68    354.24 o 
   4  20  12    12262.46    12111.48    702.32 o 
   5  20  12        3.53     -487.14    324.76 o 
   6  20  12        2.48     -279.99    334.22 o 
   7  20  12      102.41     -442.93    346.64 o 
  -7  21  12       18.32     -232.35    384.02 o 
  -6  21  12      110.03     -345.97    344.15 o 
  -5  21  12     3259.21     4173.35    617.92 o 
  -4  21  12      450.88      686.34    417.52 o 
  -3  21  12      964.28     1026.78    516.04 o 
  -2  21  12       19.23     -174.04    319.37 o 
  -1  21  12     2893.56     2897.98    434.52 o 
   0  21  12        8.64     -359.89    253.21 o 
   1  21  12     2050.34     2533.96    515.89 o 
   2  21  12       50.01     -249.66    345.32 o 
   3  21  12      544.13      -77.86    501.28 o 
   4  21  12      219.44     -109.59    496.97 o 
   5  21  12     6794.45     7587.89    657.06 o 
   6  21  12      190.44     -292.77    516.39 o 
  -6  22  12       19.70     -186.16    385.52 o 
  -5  22  12     1932.54     3588.80    614.94 o 
  -4  22  12      361.93      577.87    425.88 o 
  -3  22  12     1919.92     1664.05    500.02 o 
  -2  22  12      453.65      342.26    365.11 o 
  -1  22  12       36.68      -94.61    311.76 o 
   0  22  12      298.20       31.96    292.18 o 
   1  22  12     3601.33     4648.01    639.32 o 
   2  22  12      457.22       72.50    394.13 o 
   3  22  12      362.53     -116.74    531.41 o 
   4  22  12       86.69     -522.75    348.50 o 
   5  22  12      566.78     -405.10    532.14 o 
  -4  23  12        8.23     -161.31    371.38 o 
  -3  23  12       84.72       58.12    377.36 o 
  -2  23  12     1160.12     1161.85    452.08 o 
  -1  23  12        0.11     -200.76    350.22 o 
   0  23  12     1343.51      920.13    573.24 o 
   1  23  12      437.60      628.61    429.00 o 
   2  23  12       83.71     -685.31    573.85 o 
   3  23  12      277.10     -176.72    401.02 o 
   4  23  12      793.67      716.18    476.68 o 
  -3  24  12       17.59     -168.12    373.08 o 
  -2  24  12      163.33     -140.15    350.41 o 
  -1  24  12      378.95      378.39    495.13 o 
   0  24  12       21.13      290.31    552.33 o 
   1  24  12      114.48      556.02    538.80 o 
   2  24  12       56.78      -72.67    635.36 o 
 -13   1  13      416.00      416.50    364.21 o 
 -12   1  13      314.52      343.27    351.09 o 
 -11   1  13      263.58      471.65    349.67 o 
 -10   1  13     2664.07     3486.60    494.37 o 
  -9   1  13     8891.58     8258.08    545.99 o 
  -8   1  13     1479.69     1527.70    357.97 o 
  -7   1  13     1319.28     1669.68    502.51 o 
  -6   1  13    17317.63    16333.85    651.21 o 
  -5   1  13     4554.87     4006.34    354.46 o 
  -4   1  13     4175.38     3761.21    279.80 o 
  -3   1  13    16283.93    14961.87    417.43 o 
  -2   1  13    17368.64    18420.40    388.45 o 
  -1   1  13     2430.34     2749.49    149.04 o 
   0   1  13    42440.07    40058.06    494.68 o 
   1   1  13     9435.89     9330.56    199.32 o 
   2   1  13     1768.57     2112.74    121.64 o 
   3   1  13     5559.46     6461.54    180.07 o 
   4   1  13    17795.19    16110.03    283.28 o 
   5   1  13       27.62     -162.13    108.09 o 
   6   1  13    23940.96    22923.02    591.28 o 
   7   1  13      452.33      698.61    240.89 o 
   8   1  13     5817.99     6036.61    360.47 o 
   9   1  13      150.28      139.77    254.23 o 
  10   1  13    14121.54    12782.61    661.91 o 
  11   1  13       30.20       83.94    343.25 o 
  12   1  13      341.37      259.56    440.39 o 
 -13   2  13      879.68      988.31    411.46 o 
 -12   2  13      198.47     -200.07    342.28 o 
 -11   2  13      569.52      407.14    369.43 o 
 -10   2  13       49.38     -144.40    281.82 o 
  -9   2  13     2834.36     2971.52    661.81 o 
  -8   2  13      196.76      250.99    327.83 o 
  -7   2  13    14285.79    13437.55    618.45 o 
  -6   2  13       31.21        3.87    226.44 o 
  -5   2  13      341.27      576.92    217.11 o 
  -4   2  13      353.08      110.41    165.57 o 
  -3   2  13    60340.84    59817.93   1046.38 o 
  -2   2  13     1068.37     1320.82    156.79 o 
  -1   2  13    18249.72    16592.63    282.51 o 
   0   2  13     2187.46     2825.25    140.79 o 
   1   2  13    18899.60    19526.48    304.22 o 
   2   2  13      289.97      220.09     87.41 o 
   3   2  13    36005.41    37320.46    481.78 o 
   4   2  13     4543.32     4630.30    210.02 o 
   5   2  13     1311.93     1225.28    172.62 o 
   6   2  13      671.04      456.88    222.64 o 
   7   2  13    22453.20    21849.31    598.48 o 
   8   2  13      739.24      743.52    267.46 o 
   9   2  13     1922.55     2606.58    450.21 o 
  10   2  13        1.37      362.42    339.30 o 
  11   2  13     4506.80     4704.61    568.69 o 
  12   2  13        0.80      188.21    499.43 o 
 -13   3  13     1801.46     2803.06    507.51 o 
 -12   3  13       12.87     -294.48    306.38 o 
 -11   3  13     1025.08     1152.40    387.48 o 
 -10   3  13     2874.00     3050.43    476.31 o 
  -9   3  13     2661.73     3588.92    618.14 o 
  -8   3  13      341.07      349.65    275.60 o 
  -7   3  13    21531.68    18640.97    731.43 o 
  -6   3  13     1521.05     1163.89    311.57 o 
  -5   3  13        1.38      -39.40    170.56 o 
  -4   3  13     5130.40     5407.66    411.71 o 
  -3   3  13   101623.83   101562.14   1585.96 o 
  -2   3  13        0.41       84.75    112.79 o 
  -1   3  13    13758.33    12796.24    245.57 o 
   0   3  13     4037.59     4057.81    181.85 o 
   1   3  13     1499.11     1764.77    126.60 o 
   2   3  13       56.67       56.62     79.78 o 
   3   3  13     1968.04     1882.44    155.26 o 
   4   3  13      357.61      445.57    154.29 o 
   5   3  13    11508.11    11599.70    325.75 o 
   6   3  13       70.14      -60.01    147.18 o 
   7   3  13      205.74      114.98    223.25 o 
   8   3  13      947.42      654.61    701.79 o 
   9   3  13     3073.84     2533.16    462.71 o 
  10   3  13        8.97      222.89    329.50 o 
  11   3  13        4.60      -87.01    370.02 o 
  12   3  13      826.89      679.29    413.36 o 
 -13   4  13      549.56      812.54    387.78 o 
 -12   4  13     1739.68     1307.23    552.94 o 
 -11   4  13     1896.20     2434.46    688.87 o 
 -10   4  13    13027.31    11911.69   1225.82 o 
  -9   4  13        1.13     -394.01    262.67 o 
  -8   4  13     1753.90     1406.62    356.81 o 
  -7   4  13     4223.14     3823.23    622.44 o 
  -6   4  13    30047.07    28866.82    912.45 o 
  -5   4  13     1978.28     1921.17    259.73 o 
  -4   4  13     1790.01     1868.30    268.72 o 
  -3   4  13     3702.89     3879.86    265.86 o 
  -2   4  13    65587.01    63421.71   1157.44 o 
  -1   4  13     2688.36     3042.88    175.71 o 
   0   4  13    44072.61    40388.11    508.78 o 
   1   4  13     3086.87     3100.93    179.10 o 
   2   4  13        5.97     -117.90     78.60 o 
   3   4  13      857.96     1288.88    119.10 o 
   4   4  13    48154.50    50135.32    775.23 o 
   5   4  13     3310.51     3939.57    357.42 o 
   6   4  13     1041.43     1408.09    233.31 o 
   7   4  13      281.96      418.67    313.78 o 
   8   4  13     5099.84     5951.12    558.71 o 
   9   4  13     1194.52     1080.07    382.54 o 
  10   4  13     2540.62     2789.19    486.18 o 
  11   4  13     1647.20     1364.35    478.52 o 
  12   4  13      276.97      766.85    404.85 o 
 -13   5  13      116.09      148.85    418.24 o 
 -12   5  13      161.26       36.45    519.11 o 
 -11   5  13      450.60      576.81    344.29 o 
 -10   5  13     3400.81     4155.24   1569.03 o 
  -9   5  13      473.85      488.36    436.69 o 
  -8   5  13        1.43     -301.28    244.24 o 
  -7   5  13       74.97      -69.96    281.08 o 
  -6   5  13     9062.89     7893.41    475.15 o 
  -5   5  13      283.42      -39.83    165.15 o 
  -4   5  13     5511.64     5058.01    279.29 o 
  -3   5  13      384.48      272.84    160.61 o 
  -2   5  13    21557.99    20938.37    660.29 o 
  -1   5  13     3132.10     3491.83    294.30 o 
   0   5  13    43309.61    42319.92    536.83 o 
   1   5  13     4661.15     4605.36    202.14 o 
   2   5  13      805.13      890.71    167.76 o 
   3   5  13     1924.72     2114.64    241.84 o 
   4   5  13    75406.24    77323.42   1082.55 o 
   5   5  13     1959.90     2300.35    259.94 o 
   6   5  13    13691.85    13289.88    467.31 o 
   7   5  13      733.09     1388.26    370.77 o 
   8   5  13     3189.08     4663.86    529.69 o 
   9   5  13       31.93      -15.92    351.49 o 
  10   5  13    12685.14    12358.43    694.20 o 
  11   5  13      880.09      543.64    438.54 o 
  12   5  13       52.25     -133.48    379.21 o 
 -12   6  13      434.51      255.12    315.84 o 
 -11   6  13     1006.93      658.21    635.36 o 
 -10   6  13      308.50      266.94    462.53 o 
  -9   6  13     2005.77     1635.68    401.46 o 
  -8   6  13        0.97     -137.48    267.02 o 
  -7   6  13    15446.77    15287.60    677.29 o 
  -6   6  13     2591.86     3282.32    418.57 o 
  -5   6  13      184.88      109.53    172.97 o 
  -4   6  13     2144.61     2882.26    282.13 o 
  -3   6  13    52893.36    50031.30    950.48 o 
  -2   6  13     1135.03     1584.89    209.55 o 
  -1   6  13    40058.00    39901.68    571.70 o 
   0   6  13     4750.84     4870.42    223.31 o 
   1   6  13    41533.86    42576.78    649.72 o 
   2   6  13    11155.13    12256.17    495.73 o 
   3   6  13    79288.50    83771.36    992.75 o 
   4   6  13        5.76      153.21    152.77 o 
   5   6  13     1796.67     1992.11    306.63 o 
   6   6  13     3291.94     3865.20    362.56 o 
   7   6  13    42377.23    43330.82    943.87 o 
   8   6  13     1302.66     1335.81    404.11 o 
   9   6  13     8776.76     9246.83    588.78 o 
  10   6  13      106.78      529.37    383.51 o 
  11   6  13     5455.33     6665.96    688.35 o 
  12   6  13      458.56      937.14    543.72 o 
 -12   7  13      165.91     -206.45    291.38 o 
 -11   7  13       73.05       59.05    463.76 o 
 -10   7  13     2051.29     2939.05    504.32 o 
  -9   7  13       78.88     -208.18    273.31 o 
  -8   7  13     2474.37     2886.46    437.64 o 
  -7   7  13      477.84      807.77    311.79 o 
  -6   7  13      344.90      164.72    209.07 o 
  -5   7  13       23.35       51.30    174.49 o 
  -4   7  13    17635.52    16975.43    514.60 o 
  -3   7  13      536.64      764.43    264.02 o 
  -2   7  13     5181.51     4621.86    264.03 o 
  -1   7  13       14.64     -140.49     93.66 o 
   0   7  13     9095.04     7613.58    315.69 o 
   1   7  13      114.14      -67.33    121.86 o 
   2   7  13    18816.43    17844.13    330.70 o 
   3   7  13      841.23     1335.97    168.12 o 
   4   7  13     4585.39     5284.66    384.06 o 
   5   7  13       16.01     -146.57    184.12 o 
   6   7  13     4818.09     5266.73    376.39 o 
   7   7  13        5.10      479.21    233.51 o 
   8   7  13     2484.54     2436.37    462.44 o 
   9   7  13        2.93     -429.29    311.61 o 
  10   7  13     3034.81     3670.39    687.03 o 
  11   7  13        7.30     -207.13    357.28 o 
  12   7  13       25.52     -414.52    372.01 o 
 -12   8  13     1816.65     3044.56    777.44 o 
 -11   8  13      166.15       95.67    366.46 o 
 -10   8  13     2297.76     1943.60    661.81 o 
  -9   8  13     2032.04     2109.38    460.50 o 
  -8   8  13     1490.60     1658.09    401.19 o 
  -7   8  13     1049.96     1205.98    354.89 o 
  -6   8  13    13802.48    12765.23    487.20 o 
  -5   8  13     7002.37     6719.20    352.36 o 
  -4   8  13     5199.62     5626.22    318.19 o 
  -3   8  13    15991.65    15881.72    683.00 o 
  -2   8  13     6535.51     6738.20    316.02 o 
  -1   8  13     1267.55     1503.19    222.31 o 
   0   8  13     5221.49     4279.49    322.93 o 
   1   8  13    29382.27    27403.06    543.71 o 
   2   8  13       72.69     -215.17    194.60 o 
   3   8  13    13131.48    13131.10    346.14 o 
   4   8  13      226.13      258.43    205.39 o 
   5   8  13     3684.27     3852.05    367.62 o 
   6   8  13      217.35       81.50    239.84 o 
   7   8  13    12245.49    11460.58    487.57 o 
   8   8  13      227.70     -187.66    319.99 o 
   9   8  13     1243.05     1083.29    426.06 o 
  10   8  13      278.57     -194.19    362.20 o 
  11   8  13      554.35      967.47    459.47 o 
 -12   9  13      213.82     -114.40    521.57 o 
 -11   9  13     1360.12     1909.54    482.75 o 
 -10   9  13     1862.34     1708.53    458.35 o 
  -9   9  13     5024.76     5320.03    599.99 o 
  -8   9  13      128.22     -382.93    255.29 o 
  -7   9  13     1295.56      982.86    342.74 o 
  -6   9  13     4906.18     5742.08    396.30 o 
  -5   9  13    20499.20    19260.97    589.55 o 
  -4   9  13     3957.62     4594.66    357.24 o 
  -3   9  13     1587.60     1411.92    242.82 o 
  -2   9  13     3267.06     4203.24    296.96 o 
  -1   9  13     9335.21     9488.96    369.08 o 
   0   9  13    12226.71    10519.39    365.58 o 
   1   9  13    11099.68    10493.43    341.04 o 
   2   9  13      445.23      797.23    225.85 o 
   3   9  13     3643.81     5289.26    401.24 o 
   4   9  13    23936.78    25255.86    692.83 o 
   5   9  13     8773.76     9251.43    458.03 o 
   6   9  13     3776.80     5370.06    441.70 o 
   7   9  13      259.74      308.88    283.01 o 
   8   9  13      951.06      864.10    449.00 o 
   9   9  13     6198.85     7149.97    604.12 o 
  10   9  13     2393.10     3577.63    571.39 o 
  11   9  13      642.27      579.04    402.56 o 
 -12  10  13       65.37     -114.03    262.63 o 
 -11  10  13     1663.79     2042.53    495.07 o 
 -10  10  13     2197.75     2784.33   1064.67 o 
  -9  10  13        7.62      -23.41    303.96 o 
  -8  10  13     1086.13     1654.31    406.26 o 
  -7  10  13     4605.46     4947.57    728.23 o 
  -6  10  13     1657.72     1650.88    292.03 o 
  -5  10  13     2034.44     2093.85    298.34 o 
  -4  10  13     6902.54     7038.72    364.92 o 
  -3  10  13     4155.57     4018.40    429.02 o 
  -2  10  13      177.41      144.06    181.95 o 
  -1  10  13     2200.02     2087.91    336.43 o 
   0  10  13    19565.60    18631.66    463.77 o 
   1  10  13      277.36      497.32    173.15 o 
   2  10  13     4381.75     5042.10    447.97 o 
   3  10  13      778.54     2088.61    469.16 o 
   4  10  13    12707.37    11894.38    487.61 o 
   5  10  13      339.07      173.50    342.44 o 
   6  10  13    11605.56    10924.00    497.81 o 
   7  10  13       31.97       80.75    358.76 o 
   8  10  13       11.18     -290.49    260.15 o 
   9  10  13      696.89      891.45    400.42 o 
  10  10  13      614.38      461.55    383.91 o 
  11  10  13      451.51      209.71    782.36 o 
 -11  11  13      924.56      773.87    365.36 o 
 -10  11  13      911.69     1155.36    415.62 o 
  -9  11  13     1676.96     2014.26    473.12 o 
  -8  11  13       37.29     -362.63    305.01 o 
  -7  11  13     6070.46     6456.97    544.65 o 
  -6  11  13      873.80      926.33    302.71 o 
  -5  11  13     2155.45     3028.90    343.69 o 
  -4  11  13      446.04      453.70    235.92 o 
  -3  11  13    24992.61    25743.45    680.73 o 
  -2  11  13     2752.40     2940.89    309.81 o 
  -1  11  13     6148.28     5492.38    320.42 o 
   0  11  13      105.64     -201.67    148.38 o 
   1  11  13     3028.17     3270.09    279.15 o 
   2  11  13     1244.97     1257.48    218.22 o 
   3  11  13    13318.93    12084.97    490.22 o 
   4  11  13      172.70      156.47    235.52 o 
   5  11  13      756.61      323.04    277.56 o 
   6  11  13      202.69       -7.76    251.54 o 
   7  11  13     4107.18     4011.61    508.89 o 
   8  11  13     1313.26     1015.86    318.06 o 
   9  11  13      379.23       56.93    344.32 o 
  10  11  13       20.26     -221.59    336.77 o 
  11  11  13        3.50     -676.26    450.84 o 
 -11  12  13       15.95      -61.33    229.54 o 
 -10  12  13      256.69      396.12    271.53 o 
  -9  12  13     2361.07     2938.42    520.69 o 
  -8  12  13       14.63     -108.15    298.71 o 
  -7  12  13     1143.25     1050.43    301.94 o 
  -6  12  13     1908.06     1763.07    494.86 o 
  -5  12  13     3403.83     3669.75    372.89 o 
  -4  12  13      369.26      654.68    237.15 o 
  -3  12  13    22423.06    22350.90    643.56 o 
  -2  12  13    12236.39    12051.48    461.45 o 
  -1  12  13        8.50       77.02    203.07 o 
   0  12  13      120.73      352.26    187.22 o 
   1  12  13    18576.50    16885.06    470.16 o 
   2  12  13     9871.28     9298.15    368.60 o 
   3  12  13     5065.98     5589.27    418.05 o 
   4  12  13     7935.77     8366.94    438.87 o 
   5  12  13      502.41      556.56    285.55 o 
   6  12  13     1713.46     1430.87    318.71 o 
   7  12  13     4595.57     4057.25    459.20 o 
   8  12  13     5455.97     5875.48   1019.93 o 
   9  12  13      166.59     -177.41    325.68 o 
  10  12  13      293.79     -250.33    421.32 o 
 -11  13  13      308.13      329.64    331.50 o 
 -10  13  13     2197.27     2307.30    548.38 o 
  -9  13  13      535.13      330.29    299.95 o 
  -8  13  13       73.68       65.50    321.73 o 
  -7  13  13        2.21      229.57    237.50 o 
  -6  13  13     9178.06     8061.85    435.21 o 
  -5  13  13      364.39      472.43    234.09 o 
  -4  13  13     8853.89     7919.75    407.80 o 
  -3  13  13      181.14      219.38    218.43 o 
  -2  13  13     8509.80     9258.68    423.97 o 
  -1  13  13     1080.28      880.59    248.93 o 
   0  13  13    29214.32    27922.61    716.29 o 
   1  13  13        1.15     -162.83    181.77 o 
   2  13  13     2073.00     2852.28    291.07 o 
   3  13  13      452.54      313.39    257.48 o 
   4  13  13    21797.53    20600.59    674.75 o 
   5  13  13     1768.73     2636.66    380.54 o 
   6  13  13    10955.86     9738.85    510.16 o 
   7  13  13       27.13     -386.43    268.75 o 
   8  13  13     2591.29     2307.93    650.39 o 
   9  13  13      614.84      209.94    385.22 o 
  10  13  13     5095.62     3037.62   1845.19 o 
 -10  14  13      253.03      389.61    337.33 o 
  -9  14  13        3.64      -95.18    276.99 o 
  -8  14  13      187.83        5.80    277.29 o 
  -7  14  13     6430.84     7091.40    390.62 o 
  -6  14  13        0.99      148.20    202.73 o 
  -5  14  13      806.14     1139.02    298.34 o 
  -4  14  13     1007.87     1719.12    301.91 o 
  -3  14  13     9740.84     9590.13    449.26 o 
  -2  14  13      383.42      382.53    186.81 o 
  -1  14  13    12455.83    11069.75    469.81 o 
   0  14  13        4.17       -6.14    238.04 o 
   1  14  13       60.73     -211.63    176.27 o 
   2  14  13      359.97      774.51    284.59 o 
   3  14  13    15970.73    15257.93    596.24 o 
   4  14  13      218.22      136.81    291.11 o 
   5  14  13      165.86     -130.48    272.28 o 
   6  14  13       23.34     -247.12    254.00 o 
   7  14  13     1698.29     1364.79    347.50 o 
   8  14  13      206.32      139.29    288.59 o 
   9  14  13     1024.55      297.66    401.64 o 
  10  14  13        1.66     -433.54    289.03 o 
 -10  15  13      908.54      715.46    358.42 o 
  -9  15  13     2736.74     3433.88    483.53 o 
  -8  15  13     2017.66     2781.84    424.60 o 
  -7  15  13      708.80      666.91    266.76 o 
  -6  15  13       13.63     -131.39    220.53 o 
  -5  15  13     1441.47     1024.22    257.46 o 
  -4  15  13     4917.96     5724.99    368.19 o 
  -3  15  13     1292.73     1012.52    234.25 o 
  -2  15  13     4166.10     4236.49    397.00 o 
  -1  15  13      373.04      114.63    233.64 o 
   0  15  13        1.67     -304.00    202.66 o 
   1  15  13     3947.92     4585.47    349.33 o 
   2  15  13     4210.78     5724.93    487.46 o 
   3  15  13     1660.10     1448.54    351.73 o 
   4  15  13      244.71      -22.84    276.82 o 
   5  15  13     1136.02      508.16    328.22 o 
   6  15  13        2.84     -124.88    273.34 o 
   7  15  13      344.20      -71.48    269.58 o 
   8  15  13      235.37       25.86    259.23 o 
   9  15  13        3.22     -322.74    215.16 o 
 -10  16  13      300.08      -96.22    315.56 o 
  -9  16  13      253.78      286.14    326.15 o 
  -8  16  13     3602.56     4180.99    481.83 o 
  -7  16  13      853.61      625.73    319.28 o 
  -6  16  13     2522.08     2675.65    413.73 o 
  -5  16  13      133.69     -196.02    212.18 o 
  -4  16  13     3640.00     3820.82    351.02 o 
  -3  16  13     1790.95     1839.80    331.65 o 
  -2  16  13    13853.41    13195.13    540.83 o 
  -1  16  13     1354.68     1479.28    311.02 o 
   0  16  13        8.50     -128.05    228.33 o 
   1  16  13     1879.20     2526.80    350.07 o 
   2  16  13     6997.64     7022.51    487.57 o 
   3  16  13      872.99      749.37    316.04 o 
   4  16  13     4912.72     6674.00    537.28 o 
   5  16  13      391.08      346.16    382.32 o 
   6  16  13     1620.64     1121.11    368.28 o 
   7  16  13     1335.75     1896.67    546.01 o 
   8  16  13     2695.52     1380.93    452.14 o 
   9  16  13      111.49      -78.75    272.53 o 
  -9  17  13      353.76      -29.67    325.78 o 
  -8  17  13      248.75      231.29    308.30 o 
  -7  17  13     3617.25     4461.45    516.12 o 
  -6  17  13      254.42      170.39    298.10 o 
  -5  17  13     4623.61     5700.30    428.78 o 
  -4  17  13      712.67       81.67    271.72 o 
  -3  17  13      376.27      332.79    259.62 o 
  -2  17  13      129.06      367.38    265.07 o 
  -1  17  13    35748.43    33400.49    884.46 o 
   0  17  13      214.81      277.83    254.38 o 
   1  17  13     4089.71     5000.91    444.27 o 
   2  17  13       24.39     -313.32    264.23 o 
   3  17  13    10643.75     9770.97    514.54 o 
   4  17  13       27.46      116.36    305.19 o 
   5  17  13    16689.91    17827.39    710.21 o 
   6  17  13       60.11     -332.71    287.26 o 
   7  17  13       10.24     -482.29    321.53 o 
   8  17  13       85.01     -465.91    378.74 o 
  -9  18  13       71.07      178.81    392.69 o 
  -8  18  13       34.73     -444.22    296.15 o 
  -7  18  13       57.79     -314.31    288.93 o 
  -6  18  13      294.32      567.84    337.69 o 
  -5  18  13     1141.26     1941.81    462.16 o 
  -4  18  13     3309.69     3300.66    421.14 o 
  -3  18  13      163.80      122.51    259.79 o 
  -2  18  13       10.99     -200.56    242.26 o 
  -1  18  13        5.87       70.27    266.44 o 
   0  18  13     6322.34     6977.35    428.26 o 
   1  18  13      520.61      183.25    597.23 o 
   2  18  13     2248.86     1781.36    480.37 o 
   3  18  13      185.63     -129.10    287.11 o 
   4  18  13      300.89      206.95    325.52 o 
   5  18  13      541.81       16.20    331.58 o 
   6  18  13      642.64      284.82    323.29 o 
   7  18  13       46.39     -478.11    354.51 o 
   8  18  13       26.48     -480.69    320.46 o 
  -8  19  13      453.68       69.88    322.37 o 
  -7  19  13      124.34      131.53    307.61 o 
  -6  19  13     1272.67     1166.84    659.35 o 
  -5  19  13       44.31      234.35    357.84 o 
  -4  19  13      661.01      821.08    415.08 o 
  -3  19  13        1.10      -45.12    259.84 o 
  -2  19  13     3422.04     4125.32    455.43 o 
  -1  19  13      149.58     -152.16    246.09 o 
   0  19  13     1458.88     1305.14    335.72 o 
   1  19  13     1528.79     1876.21    465.78 o 
   2  19  13     1058.34      872.16    437.09 o 
   3  19  13       25.42      -55.08    303.50 o 
   4  19  13     3371.80     3797.30    489.60 o 
   5  19  13      731.85      272.53    384.02 o 
   6  19  13       51.03     -432.39    288.26 o 
   7  19  13      287.96      124.16    336.64 o 
  -7  20  13      177.98     -191.89    429.31 o 
  -6  20  13       50.59     -287.06    349.51 o 
  -5  20  13      109.15      -62.27    375.63 o 
  -4  20  13       16.75      434.76    364.72 o 
  -3  20  13     2830.35     2445.07    645.20 o 
  -2  20  13        4.13      326.05    295.20 o 
  -1  20  13      272.10       90.04    294.61 o 
   0  20  13       73.49       83.67    267.92 o 
   1  20  13     7161.90     7820.73    672.11 o 
   2  20  13      367.23     1481.86    481.17 o 
   3  20  13     3382.68     2899.71    896.76 o 
   4  20  13       51.63      125.17    332.61 o 
   5  20  13      432.24     -261.09    322.41 o 
   6  20  13       42.74      -51.82    334.60 o 
   7  20  13     3215.70     2468.56    647.52 o 
  -6  21  13        2.61     -439.24    364.73 o 
  -5  21  13      243.19     -148.23    393.26 o 
  -4  21  13     3687.03     3581.38    597.97 o 
  -3  21  13       61.42     -134.76    344.27 o 
  -2  21  13      342.98      651.67    387.58 o 
  -1  21  13      968.39     1273.33    368.59 o 
   0  21  13     2836.63     3131.45    440.93 o 
   1  21  13       90.58      182.98    507.43 o 
   2  21  13     2001.67     1717.12    525.14 o 
   3  21  13      321.56      -57.45    515.42 o 
   4  21  13      574.66      241.92    383.98 o 
   5  21  13      534.50      389.60    364.40 o 
   6  21  13     1341.62      578.88    410.47 o 
  -5  22  13     2952.77     4107.63    648.04 o 
  -4  22  13      134.81      171.70    404.89 o 
  -3  22  13        0.34     -316.95    349.71 o 
  -2  22  13      123.75     -192.94    343.11 o 
  -1  22  13     2160.16     1686.38    460.91 o 
   0  22  13      988.78      615.44    412.64 o 
   1  22  13     1625.82     1715.86    695.64 o 
   2  22  13        3.25     -630.13    420.09 o 
   3  22  13      313.22     -483.21    439.16 o 
   4  22  13       19.27     -768.30    564.01 o 
   5  22  13      143.81     -506.13    337.42 o 
  -4  23  13        2.53     -302.65    347.05 o 
  -3  23  13      663.94      376.92    421.35 o 
  -2  23  13      106.31      -30.98    348.23 o 
  -1  23  13     2394.84     2382.63    514.48 o 
   0  23  13       44.06     -532.64    456.38 o 
   1  23  13     3350.56     2436.92    544.25 o 
   2  23  13      120.00     -358.88    402.25 o 
   3  23  13      899.46      807.93    898.61 o 
  -2  24  13     4078.90     3866.79    615.27 o 
  -1  24  13      221.96     -138.59    372.72 o 
   0  24  13       45.97       22.14    479.75 o 
   1  24  13        3.45     -452.69    484.67 o 
 -13   0  14      837.34      852.48    596.61 o 
 -12   0  14     4533.29     5823.42    897.99 o 
 -11   0  14      544.87     1107.11    557.25 o 
  -9   0  14     3962.20     5550.33    809.42 o 
  -8   0  14    10109.25     8418.99    743.00 o 
  -7   0  14     4338.99     5963.65    743.00 o 
  -6   0  14    27721.87    27581.89   1247.35 o 
  -5   0  14      577.03      175.91    301.38 o 
  -4   0  14     7747.28     7556.67    580.62 o 
  -3   0  14     1696.72     1436.54    376.42 o 
  -2   0  14    11949.57    12055.12    532.64 o 
  -1   0  14      447.26      364.24    149.17 o 
   1   0  14      619.28      549.09    143.50 o 
   2   0  14     2088.57     2579.76    387.32 o 
   3   0  14       50.15      -77.13    117.41 o 
   4   0  14    32522.31    30413.05    612.75 o 
   5   0  14      271.86      309.74    257.44 o 
   6   0  14     3263.90     3056.19    531.41 o 
   7   0  14     1059.02      747.84    566.47 o 
   8   0  14       20.09      158.95    307.53 o 
   9   0  14     2111.56     2328.85    438.35 o 
  10   0  14     1469.06      911.52    480.98 o 
  11   0  14        0.08      177.14    492.05 o 
  12   0  14      135.50      164.84    429.31 o 
 -13   1  14      475.15      140.07    349.41 o 
 -12   1  14      765.98     1309.21    436.08 o 
 -11   1  14       23.03       -3.49    315.60 o 
 -10   1  14     5773.00     6806.86    636.94 o 
  -9   1  14     8421.73     8394.91    559.73 o 
  -8   1  14     1315.97     1987.94    381.87 o 
  -7   1  14      981.70      856.07    295.01 o 
  -6   1  14    12324.45    12837.14    587.57 o 
  -5   1  14     1589.59     1735.70    331.52 o 
  -4   1  14     2840.86     2802.70    279.77 o 
  -3   1  14     4045.41     3794.88    228.31 o 
  -2   1  14    13240.31    12650.01    326.77 o 
  -1   1  14    10091.10    10222.83    225.31 o 
   0   1  14     5330.35     6059.02    169.87 o 
   1   1  14    23634.01    23536.96    350.67 o 
   2   1  14    13420.84    12726.75    246.99 o 
   3   1  14     1694.91     1276.70    126.61 o 
   4   1  14     9048.05     8060.32    202.46 o 
   5   1  14     6825.86     6186.97    225.35 o 
   6   1  14     1246.84     1345.66    265.97 o 
   7   1  14     1361.34     1558.41    299.30 o 
   8   1  14     7214.64     7105.32    391.40 o 
   9   1  14     1695.61     2147.26    343.29 o 
  10   1  14      182.25      533.98    599.69 o 
  11   1  14      185.02      356.74    484.67 o 
  12   1  14     1036.67     1061.06    320.87 o 
 -13   2  14      668.84      626.94    376.47 o 
 -12   2  14      748.14      505.60    355.68 o 
 -11   2  14      214.82      266.26    367.80 o 
 -10   2  14      246.97       11.21    327.35 o 
  -9   2  14    13836.46    12334.18    763.91 o 
  -8   2  14     4093.21     4076.92    661.19 o 
  -7   2  14      875.85     1056.65    417.01 o 
  -6   2  14     2357.46     2235.20    536.95 o 
  -5   2  14    15771.29    15675.32    617.99 o 
  -4   2  14     3019.29     3590.35    282.85 o 
  -3   2  14    53016.38    53382.76    975.49 o 
  -2   2  14     3042.04     3213.86    217.94 o 
  -1   2  14    16922.98    18163.25    309.33 o 
   0   2  14      112.39       80.89     86.17 o 
   1   2  14    60314.66    57793.68    666.37 o 
   2   2  14     2739.51     3297.42    170.16 o 
   3   2  14     2796.54     2965.68    152.91 o 
   4   2  14      435.33      534.10    103.61 o 
   5   2  14    27330.56    26922.46    523.54 o 
   6   2  14      528.90      357.78    233.53 o 
   7   2  14    22221.27    22392.63    616.50 o 
   8   2  14       35.29      233.89    260.66 o 
   9   2  14     1079.85     1652.36    560.32 o 
  10   2  14        4.49      365.28    370.34 o 
  11   2  14     9431.87     9212.79    620.66 o 
  12   2  14      338.46      351.82    584.31 o 
 -13   3  14        0.23      -51.15    312.73 o 
 -12   3  14      993.00      634.68    404.82 o 
 -11   3  14      769.36      609.84    343.81 o 
 -10   3  14     2211.80     2786.66    701.17 o 
  -9   3  14     1235.72     1172.46    369.02 o 
  -8   3  14     1607.51     1754.15    382.27 o 
  -7   3  14       57.49       71.78    235.90 o 
  -6   3  14    17965.63    17859.67    697.16 o 
  -5   3  14     3319.46     3715.88    321.43 o 
  -4   3  14       59.98      -77.92    140.01 o 
  -3   3  14     3707.50     5033.95    539.65 o 
  -2   3  14    59523.65    60732.16   1020.40 o 
  -1   3  14       35.31      160.86     89.03 o 
   0   3  14    10373.42     9735.16    216.46 o 
   1   3  14     3646.31     3630.96    171.64 o 
   2   3  14    39055.30    40326.34    513.01 o 
   3   3  14       29.14       -6.89     87.04 o 
   4   3  14    17174.35    16839.86    393.77 o 
   5   3  14      177.67       18.90    144.14 o 
   6   3  14      183.91     -192.89    288.84 o 
   7   3  14       21.61      205.59    314.26 o 
   8   3  14     8651.78     8874.37    551.34 o 
   9   3  14      458.71      446.20    363.76 o 
  10   3  14     5326.21     4748.52   1204.91 o 
  11   3  14       60.91     -133.59    327.47 o 
  12   3  14      876.71      250.56    375.66 o 
 -12   4  14      451.36      430.26    530.18 o 
 -11   4  14      299.10      240.35    339.78 o 
 -10   4  14      104.02      -41.76    303.48 o 
  -9   4  14      650.07      470.26    325.56 o 
  -8   4  14     1899.64     2222.48    399.84 o 
  -7   4  14     1893.35     1772.92    365.35 o 
  -6   4  14     2175.70     2352.00    528.95 o 
  -5   4  14      584.28      747.71    248.86 o 
  -4   4  14     1226.18     1270.51    258.09 o 
  -3   4  14      934.69     1316.36    396.72 o 
  -2   4  14    11501.44    10413.16    490.33 o 
  -1   4  14       92.95      -32.05     88.47 o 
   0   4  14      252.54      281.14    126.25 o 
   1   4  14    14314.50    13758.68    262.41 o 
   2   4  14      251.99      215.95    106.93 o 
   3   4  14     5775.36     5645.60    214.22 o 
   4   4  14     2033.03     2855.02    230.08 o 
   5   4  14     3906.45     4333.17    369.31 o 
   6   4  14      164.26      160.26    163.53 o 
   7   4  14      162.58       13.00    413.32 o 
   8   4  14      134.45      197.16    343.37 o 
   9   4  14      343.28      277.94    354.35 o 
  10   4  14       53.98     -130.73    340.99 o 
  11   4  14     1002.91     1334.95    424.56 o 
  12   4  14        0.93     -274.31    456.99 o 
 -12   5  14      667.94      571.46    346.93 o 
 -11   5  14     2592.36     2972.18    511.37 o 
 -10   5  14     1257.31     1204.72    387.29 o 
  -9   5  14     2018.52     2075.52    396.35 o 
  -8   5  14     1558.63     1768.92    525.26 o 
  -7   5  14     3955.52     4926.46    847.56 o 
  -6   5  14    13918.66    14751.14    944.12 o 
  -5   5  14     7249.15     6320.82    340.87 o 
  -4   5  14     1202.60     1531.05    238.62 o 
  -3   5  14      167.03      133.30    165.81 o 
  -2   5  14    66356.28    68043.23   1165.13 o 
  -1   5  14     9336.56     8619.06    235.09 o 
   0   5  14    14474.91    14382.00    297.49 o 
   1   5  14     8505.11     7911.43    202.79 o 
   2   5  14    28662.87    29777.86    463.29 o 
   3   5  14       55.24     -155.46    129.88 o 
   4   5  14    91195.57    95240.39   2320.09 o 
   5   5  14     1391.20     1507.35    242.31 o 
   6   5  14        2.47       48.34    202.37 o 
   7   5  14      167.02       -2.21    301.95 o 
   8   5  14    12241.41    12143.89    646.50 o 
   9   5  14        2.43      -56.26    438.54 o 
  10   5  14     6529.71     7490.00    637.18 o 
  11   5  14       35.90      -85.27    380.63 o 
  12   5  14     1310.82     1869.39    493.87 o 
 -12   6  14      180.52      269.20    352.45 o 
 -11   6  14        0.30     -139.30    595.38 o 
 -10   6  14     1843.22     1704.82    418.82 o 
  -9   6  14     1750.82     1516.83    405.98 o 
  -8   6  14     1400.37     1518.49    675.95 o 
  -7   6  14     3289.00     3228.77    430.53 o 
  -6   6  14     7178.93     7172.27    373.78 o 
  -5   6  14     3760.04     4653.04    317.06 o 
  -4   6  14    13281.71    13563.06    455.10 o 
  -3   6  14    10430.24    10927.48    394.30 o 
  -2   6  14      665.76      680.06    279.17 o 
  -1   6  14      646.56     1072.56    168.27 o 
   0   6  14    28020.25    26723.25    398.69 o 
   1   6  14    16353.66    16334.11    409.47 o 
   2   6  14    31130.75    28980.76    458.70 o 
   3   6  14      417.81      426.44    202.77 o 
   4   6  14     1210.34     1495.93    200.39 o 
   5   6  14     7894.94     8559.31    668.01 o 
   6   6  14    11175.75    10601.29    475.52 o 
   7   6  14     2899.74     3066.43    456.22 o 
   8   6  14      499.75      465.48    379.44 o 
   9   6  14      826.07      994.91    704.25 o 
  10   6  14     1348.16     2016.47    635.98 o 
  11   6  14     1386.08     1394.78    455.13 o 
  12   6  14      424.26      282.29    419.07 o 
 -12   7  14      550.40      610.65    352.01 o 
 -11   7  14     1117.35      993.13    454.53 o 
 -10   7  14     2000.96     2078.84    575.70 o 
  -9   7  14     5347.29     5648.96    589.29 o 
  -8   7  14      230.92      -29.02    292.16 o 
  -7   7  14     2433.94     2675.77    411.79 o 
  -6   7  14     4486.29     5456.14    414.61 o 
  -5   7  14    18949.04    17969.40    561.34 o 
  -4   7  14     3020.32     3883.42    330.13 o 
  -3   7  14    26694.97    25077.08    627.95 o 
  -2   7  14       58.66      150.33    154.02 o 
  -1   7  14     8356.67     7587.05    297.53 o 
   0   7  14      183.96       -7.46    141.92 o 
   1   7  14    30911.67    31593.29    498.39 o 
   2   7  14       97.91      -92.90     99.25 o 
   3   7  14     2099.88     2433.56    153.98 o 
   4   7  14      190.39       27.06    201.08 o 
   5   7  14     3232.17     4175.43    382.61 o 
   6   7  14     2836.17     2894.95    373.92 o 
   7   7  14      193.50      317.20    243.89 o 
   8   7  14      199.27      347.34    361.82 o 
   9   7  14       74.52     -430.66    325.61 o 
  10   7  14     1601.13     1077.84    519.11 o 
  11   7  14       21.15     -478.26    355.80 o 
 -12   8  14      556.07      258.13    340.12 o 
 -11   8  14      163.56       81.48    373.66 o 
 -10   8  14      696.93      939.19    414.56 o 
  -9   8  14     2176.43     2162.71    763.29 o 
  -8   8  14      569.65      640.91    339.77 o 
  -7   8  14      520.39      398.46    309.99 o 
  -6   8  14     5112.00     5749.32    374.52 o 
  -5   8  14     8855.08     7690.18    384.53 o 
  -4   8  14      819.26     1068.93    242.11 o 
  -3   8  14     3099.15     3599.88    417.64 o 
  -2   8  14    18158.96    17099.15    788.16 o 
  -1   8  14      552.54      350.57    114.05 o 
   0   8  14     1414.45      784.63    187.85 o 
   1   8  14    10006.81     9176.22    314.68 o 
   2   8  14     4667.03     4674.27    276.98 o 
   3   8  14       17.24      198.52    201.77 o 
   4   8  14      467.58      926.88    254.26 o 
   5   8  14     7484.34     8043.58    414.29 o 
   6   8  14     2998.13     3614.01    379.46 o 
   7   8  14      851.82      918.50    289.84 o 
   8   8  14      228.39        0.97    416.40 o 
   9   8  14     1702.39     2082.42    477.80 o 
  10   8  14      853.62      632.84    406.68 o 
  11   8  14      599.30      434.33    436.28 o 
 -12   9  14      945.59     1478.61    690.10 o 
 -11   9  14       70.06     -193.16    339.00 o 
 -10   9  14      673.83      624.55    587.39 o 
  -9   9  14        5.62      -27.44    320.68 o 
  -8   9  14     3610.86     4026.81    527.62 o 
  -7   9  14      360.07       -1.89    281.31 o 
  -6   9  14    11315.08    11338.39    476.60 o 
  -5   9  14       10.86      208.76    207.94 o 
  -4   9  14     1915.74     2046.70    287.76 o 
  -3   9  14     1957.30     2205.68    284.10 o 
  -2   9  14    36629.76    35981.54    788.65 o 
  -1   9  14     5053.07     5120.21    293.85 o 
   0   9  14    12245.69    11347.11    359.93 o 
   1   9  14      674.02      788.07    179.28 o 
   2   9  14    29751.61    29396.17    790.29 o 
   3   9  14    11457.18    10805.71    455.46 o 
   4   9  14    58529.75    59060.11   1388.42 o 
   5   9  14     4279.57     5140.99    428.60 o 
   6   9  14       11.29      -25.21    226.98 o 
   7   9  14     2100.21     2256.42    364.61 o 
   8   9  14    13699.87    13016.65    692.63 o 
   9   9  14     3240.60     4510.79    598.46 o 
  10   9  14     2497.15     2977.82   1065.90 o 
  11   9  14      176.44      312.52    401.65 o 
 -11  10  14      675.68     -293.22    359.88 o 
 -10  10  14      326.28      238.66    352.83 o 
  -9  10  14     2199.15     2504.21    874.62 o 
  -8  10  14      104.24     -198.87    291.61 o 
  -7  10  14     3009.05     3740.10    494.11 o 
  -6  10  14       18.76     -208.98    200.14 o 
  -5  10  14     4989.13     5688.80    382.36 o 
  -4  10  14      618.19      516.32    231.86 o 
  -3  10  14    18972.69    17121.14    536.45 o 
  -2  10  14      663.71      795.24    224.50 o 
  -1  10  14     8274.11     7640.13    417.19 o 
   0  10  14        0.43       60.89    157.18 o 
   1  10  14    35505.50    33380.49    655.79 o 
   2  10  14      201.45      203.85    237.03 o 
   3  10  14    28512.58    27338.83   1063.92 o 
   4  10  14      173.52      645.07    256.62 o 
   5  10  14    13016.08    12181.83    509.12 o 
   6  10  14       20.01      -16.48    233.68 o 
   7  10  14    10400.02    10237.74    502.52 o 
   8  10  14       39.01      -71.15    385.53 o 
   9  10  14      203.59      422.65    394.48 o 
  10  10  14      166.94     -227.41    356.59 o 
  11  10  14     4830.94     4686.67    985.33 o 
 -11  11  14      804.83     1053.31    447.66 o 
 -10  11  14     2412.02     3155.12    560.29 o 
  -9  11  14     1649.17     2159.99    475.74 o 
  -8  11  14     3265.94     3634.78    741.77 o 
  -7  11  14       49.38       64.01    241.65 o 
  -6  11  14      139.77       37.64    206.21 o 
  -5  11  14     5688.16     5854.78    377.37 o 
  -4  11  14     7547.36     7101.63    382.02 o 
  -3  11  14     4986.97     5292.74    348.34 o 
  -2  11  14      791.33      979.50    242.61 o 
  -1  11  14       24.37     -242.46    161.64 o 
   0  11  14     2071.39     1760.94    315.51 o 
   1  11  14     1252.52     1179.49    218.95 o 
   2  11  14      701.53      824.43    200.32 o 
   3  11  14      638.05      834.70    273.93 o 
   4  11  14      362.70      564.29    268.19 o 
   5  11  14       99.05     -279.71    221.09 o 
   6  11  14       24.08     -288.96    251.07 o 
   7  11  14      244.20      194.27    277.75 o 
   8  11  14       91.43     -182.96    246.43 o 
   9  11  14      105.83     -428.62    298.75 o 
  10  11  14        0.80     -510.20    340.13 o 
  11  11  14      215.83     -492.55    372.11 o 
 -11  12  14      586.19       95.88    268.02 o 
 -10  12  14      482.77      277.59    386.02 o 
  -9  12  14     1430.91     1937.86    472.02 o 
  -8  12  14     6805.05     7031.29    606.49 o 
  -7  12  14     1224.75     1358.08    377.21 o 
  -6  12  14     2776.85     3112.90    369.00 o 
  -4  12  14    15446.56    14829.16    606.57 o 
  -3  12  14     1066.09     1199.88    259.02 o 
  -2  12  14    21389.26    20017.10    599.99 o 
  -1  12  14     6202.57     5550.79    335.67 o 
   0  12  14     3200.46     3469.13    321.02 o 
   1  12  14     8316.53     7737.68    333.98 o 
   2  12  14    12766.60    11712.53    496.21 o 
   3  12  14       24.24       86.51    316.42 o 
   4  12  14     1140.22      850.28    299.67 o 
   5  12  14     2044.68     2294.34    361.51 o 
   6  12  14     4859.54     5889.94    539.56 o 
   7  12  14     1291.46      939.89    303.86 o 
   8  12  14      719.77      533.14    304.99 o 
   9  12  14        0.37     -336.25    348.61 o 
  10  12  14     1189.63      600.10    471.75 o 
 -11  13  14     1107.85      338.86    285.65 o 
 -10  13  14     1862.92     1541.33    371.81 o 
  -9  13  14      143.12      237.84    355.70 o 
  -8  13  14      212.79      278.44    332.85 o 
  -7  13  14     6300.03     6603.18    452.71 o 
  -6  13  14     5568.31     6255.65    422.12 o 
  -5  13  14     2210.58     2560.22    352.80 o 
  -4  13  14      609.97      587.76    261.51 o 
  -3  13  14     2254.83     2041.68    312.94 o 
  -2  13  14     1181.69     2194.25    309.72 o 
  -1  13  14    17832.98    17688.41    792.32 o 
   0  13  14     3616.78     4194.94    380.06 o 
   1  13  14      923.60      900.90    230.41 o 
   2  13  14       80.70      314.68    263.11 o 
   3  13  14    16260.98    15838.36    592.87 o 
   4  13  14      756.44     1479.77    341.73 o 
   5  13  14    11492.29    11597.92    534.53 o 
   6  13  14        9.67       11.93    260.34 o 
   7  13  14     4247.58     2962.90    426.64 o 
   8  13  14     1116.24      579.24    309.77 o 
   9  13  14     4452.55     3712.81   1904.24 o 
  10  13  14        2.97     -351.16    299.40 o 
 -10  14  14     2974.51     3150.63    445.16 o 
  -9  14  14      593.47      535.40    330.71 o 
  -8  14  14       15.79      -48.60    274.41 o 
  -7  14  14      794.85     1195.09    319.22 o 
  -6  14  14    13392.18    12156.33    539.06 o 
  -5  14  14       89.33      153.50    237.02 o 
  -4  14  14    10966.80     9849.38    467.09 o 
  -3  14  14      203.93      151.31    232.21 o 
  -2  14  14        6.48       61.27    205.22 o 
  -1  14  14       27.87     -260.25    232.95 o 
   0  14  14    14796.70    14139.71    524.13 o 
   1  14  14        0.18      -28.23    191.76 o 
   2  14  14     4298.03     5581.59    449.06 o 
   3  14  14      277.87      486.50    292.63 o 
   4  14  14     1603.71     1629.53    363.96 o 
   5  14  14        1.24     -378.81    252.54 o 
   6  14  14     8465.07     8429.11    500.84 o 
   7  14  14      478.96       19.15    301.27 o 
   8  14  14       66.55     -374.92    249.95 o 
   9  14  14      491.05     -281.54    317.14 o 
  10  14  14     2033.74      725.37    383.97 o 
 -10  15  14       12.43     -163.40    312.35 o 
  -9  15  14      569.66      728.64    339.85 o 
  -8  15  14      258.76     -102.13    276.47 o 
  -7  15  14        3.09     -211.01    207.46 o 
  -6  15  14       28.59     -128.91    209.25 o 
  -5  15  14     2561.74     2663.12    317.48 o 
  -4  15  14      238.44      -19.66    196.66 o 
  -3  15  14      123.09     -157.04    194.93 o 
  -2  15  14      859.11      652.28    269.01 o 
  -1  15  14     4948.97     5952.14    915.83 o 
   0  15  14      374.72      296.39    239.46 o 
   1  15  14     4920.62     5554.69    518.46 o 
   2  15  14     3354.29     3034.48    401.23 o 
   3  15  14      361.27      146.80    284.56 o 
   4  15  14       92.64     -174.78    264.11 o 
   5  15  14     3704.94     3988.88    476.32 o 
   6  15  14     1275.35      974.62    352.96 o 
   7  15  14      840.46      118.31    307.46 o 
   8  15  14      857.34      379.33    379.64 o 
   9  15  14      394.74     -232.77    273.25 o 
  -9  16  14      723.14      434.02    346.70 o 
  -8  16  14       32.97     -109.49    298.54 o 
  -7  16  14        7.38        4.36    276.08 o 
  -6  16  14       12.57     -255.32    221.41 o 
  -5  16  14     2547.14     2866.81    341.08 o 
  -4  16  14      493.81      547.62    233.83 o 
  -3  16  14     1264.76     1288.89    310.30 o 
  -2  16  14        0.09     -122.24    235.60 o 
  -1  16  14     3044.01     3290.45    539.55 o 
   0  16  14     1504.57     1272.69    312.62 o 
   1  16  14     7827.87     7445.23    412.64 o 
   2  16  14      827.74      645.67    379.21 o 
   3  16  14      104.34      -16.80    275.65 o 
   4  16  14        0.99     -246.52    264.97 o 
   5  16  14    10968.73    10729.89    567.75 o 
   6  16  14     1916.90     1307.55    387.51 o 
   7  16  14     4665.08     4385.54   1229.33 o 
   8  16  14      780.34      163.49    321.18 o 
   9  16  14      610.48     -267.94    293.48 o 
  -9  17  14        5.01     -100.45    308.44 o 
  -8  17  14      213.54     -256.47    297.97 o 
  -7  17  14       31.32      102.93    302.96 o 
  -6  17  14     4773.89     6162.30    544.27 o 
  -5  17  14      120.65     -123.54    229.32 o 
  -4  17  14      559.24      351.21    272.31 o 
  -3  17  14       52.12      485.49    271.74 o 
  -2  17  14     9460.38     9892.90    488.88 o 
   0  17  14     5927.94     6548.66    721.54 o 
   1  17  14       15.54      102.66    354.29 o 
   2  17  14     1753.45     1639.88    370.41 o 
   3  17  14        0.03      675.20    322.90 o 
   4  17  14     7342.80     7738.15    678.60 o 
   5  17  14       74.61      214.21    362.76 o 
   6  17  14      128.64      -72.94    332.24 o 
   7  17  14       13.48     -229.65    274.75 o 
   8  17  14     3015.48     1907.56    761.19 o 
  -8  18  14      373.97       93.11    316.20 o 
  -7  18  14     4867.28     6112.09    566.08 o 
  -6  18  14      811.37      719.54    308.42 o 
  -5  18  14      421.14      236.90    292.34 o 
  -4  18  14        1.23      -11.33    280.84 o 
  -3  18  14     3216.54     3110.42    410.73 o 
  -2  18  14      561.90      447.27    276.45 o 
  -1  18  14     1207.93     1435.15    327.20 o 
   0  18  14     1127.82     1214.94    315.40 o 
   1  18  14      711.76      727.91    372.04 o 
   2  18  14       61.93     -285.69    354.89 o 
   3  18  14     1784.66     1141.23    367.71 o 
   4  18  14      104.21     -442.15    294.77 o 
   5  18  14        2.66     -448.73    299.15 o 
   6  18  14      154.91     -464.76    309.84 o 
   7  18  14      863.57      299.11    326.73 o 
   8  18  14      120.79     -202.95    309.16 o 
  -8  19  14      170.48       76.23    343.86 o 
  -7  19  14      919.71     1669.60    424.13 o 
  -6  19  14        1.52      -65.99    332.15 o 
  -5  19  14     3707.77     4857.26    642.96 o 
  -4  19  14     1265.93     1364.59    380.21 o 
  -3  19  14       24.45     -352.84    247.66 o 
  -2  19  14     1068.48      956.99    328.44 o 
  -1  19  14     3410.85     4105.11    471.49 o 
   0  19  14       28.95     -112.74    248.83 o 
   1  19  14      614.57      216.47    372.83 o 
   2  19  14      467.81      576.19    382.52 o 
   3  19  14     2691.95     2663.12    511.73 o 
   4  19  14      907.66      864.56    387.67 o 
   5  19  14      492.36     -100.01    342.64 o 
   6  19  14        1.90     -433.54    289.02 o 
   7  19  14      697.55      264.24    355.10 o 
  -7  20  14      334.30       33.15    376.59 o 
  -6  20  14      274.39      235.31    406.61 o 
  -5  20  14       77.04     -104.33    418.86 o 
  -4  20  14    12079.13    12397.45    764.85 o 
  -3  20  14      688.63      834.27    330.75 o 
  -2  20  14      396.64      502.71    309.56 o 
  -1  20  14       22.84      124.72    265.18 o 
   0  20  14    12931.92    12233.23    702.12 o 
   1  20  14      650.87      804.02    574.47 o 
   2  20  14    14134.09    13649.86    765.79 o 
   3  20  14       85.47     -319.27    394.26 o 
   4  20  14     2483.97     3108.22    543.14 o 
   5  20  14       52.36     -224.19    355.02 o 
   6  20  14     7536.92     7231.06    723.32 o 
  -6  21  14      244.79      -40.48    403.98 o 
  -5  21  14      373.46      577.10    450.03 o 
  -4  21  14       13.74      439.86    395.12 o 
  -3  21  14     3838.05     3917.02    679.03 o 
  -2  21  14       82.34     -127.58    345.53 o 
  -1  21  14     4068.15     3557.45    463.15 o 
   0  21  14       21.54     -370.72    354.90 o 
   1  21  14     1450.89     1586.44    491.35 o 
   2  21  14       24.63      -52.81    337.70 o 
   3  21  14     7588.19     7674.07    791.59 o 
   4  21  14       48.67      -80.24    328.00 o 
   5  21  14      935.15      448.45    545.51 o 
  -5  22  14      691.85     1037.40    483.35 o 
  -4  22  14      169.15     -439.84    355.60 o 
  -3  22  14      171.14       75.34    354.46 o 
  -2  22  14      157.65      -91.35    377.78 o 
  -1  22  14     1525.82     2005.09    410.99 o 
   0  22  14      825.99      460.99    420.29 o 
   1  22  14      241.95     -306.46    348.15 o 
   2  22  14        2.20     -769.19    736.23 o 
   3  22  14      808.82       71.63    413.94 o 
   4  22  14      547.06     -416.59    476.06 o 
  -3  23  14       14.19      -63.77    397.33 o 
  -2  23  14      798.20      970.14    464.07 o 
  -1  23  14      225.47      243.53    390.53 o 
   0  23  14      680.50      209.27    536.95 o 
   1  23  14       54.20      444.24    421.04 o 
   2  23  14     1752.47     1136.76    505.57 o 
   3  23  14      607.24     1358.79    501.10 o 
 -13   1  15      207.50     -135.95    347.50 o 
 -12   1  15      505.57     1016.55    402.47 o 
 -11   1  15     2646.08     2754.98    543.10 o 
 -10   1  15      702.97     1089.34    391.65 o 
  -9   1  15      366.49      708.22    340.23 o 
  -8   1  15     9096.83     9466.25    560.01 o 
  -7   1  15     4282.26     4107.23    738.08 o 
  -6   1  15     1836.65     2057.41    359.01 o 
  -5   1  15     3293.06     3044.34    388.55 o 
  -4   1  15    32901.38    31600.25    724.10 o 
  -3   1  15     3893.13     3888.07    221.87 o 
  -2   1  15    48342.91    45606.42    730.13 o 
  -1   1  15     3303.86     3384.77    155.08 o 
   0   1  15      910.27      850.50    113.46 o 
   1   1  15     3784.42     4263.87    156.69 o 
   2   1  15    85210.63    85112.14    923.51 o 
   3   1  15     2706.11     2699.14    205.56 o 
   4   1  15    10280.61     9849.27    258.87 o 
   5   1  15      872.66      762.60    211.66 o 
   6   1  15    15000.30    14936.92    434.65 o 
   7   1  15      132.88     -227.63    203.48 o 
   8   1  15    19554.10    19832.25    617.57 o 
   9   1  15        0.20      269.53    345.22 o 
  10   1  15       12.68       66.37    270.91 o 
  11   1  15       16.72      161.47    313.97 o 
  12   1  15     1909.73     1767.08    428.86 o 
 -12   2  15      154.04     -250.32    310.01 o 
 -11   2  15     2376.97     2270.30    688.87 o 
 -10   2  15      963.11     1466.27    426.19 o 
  -9   2  15     6286.57     6299.96    505.40 o 
  -8   2  15      153.66      295.81    286.49 o 
  -7   2  15     3481.93     3441.18    425.42 o 
  -6   2  15      790.39     1021.34    313.14 o 
  -5   2  15    36624.48    34768.45    997.25 o 
  -4   2  15      712.46      571.88    192.20 o 
  -3   2  15     6233.50     7284.63    269.47 o 
  -2   2  15       26.21        5.17    120.05 o 
  -1   2  15    44780.69    43097.04    553.02 o 
   0   2  15       86.14      -79.27     87.45 o 
   1   2  15    21723.25    20747.47    338.33 o 
   2   2  15     6297.41     5815.14    182.86 o 
   3   2  15    13331.49    13554.46    270.85 o 
   4   2  15      178.75      118.33    130.52 o 
   5   2  15    29732.31    28970.97    509.29 o 
   6   2  15     1376.52     1214.33    264.53 o 
   7   2  15      195.27      322.48    246.97 o 
   8   2  15       70.42        5.70    301.60 o 
   9   2  15    11710.83    12449.68    920.75 o 
  10   2  15       39.21     -233.08    338.76 o 
  11   2  15     2243.49     2535.09    514.32 o 
  12   2  15       30.30       61.51    436.69 o 
 -12   3  15     1462.98     1127.47    436.07 o 
 -11   3  15     2908.85     3192.09    845.71 o 
 -10   3  15     1027.53      737.17    398.87 o 
  -9   3  15     3712.32     4230.26    522.75 o 
  -8   3  15     2355.40     2561.90    432.73 o 
  -7   3  15     2457.75     3304.55    896.15 o 
  -6   3  15     6016.74     6369.84    437.96 o 
  -5   3  15    33876.58    34737.33    803.44 o 
  -4   3  15     1618.29     1558.53    337.79 o 
  -3   3  15    28661.76    26161.83    622.43 o 
  -2   3  15    16189.38    16449.72    392.86 o 
  -1   3  15      827.28      944.21    125.76 o 
   0   3  15       26.27      -76.23     86.02 o 
   1   3  15    22958.99    21733.90    347.12 o 
   2   3  15     5392.31     5711.25    212.81 o 
   3   3  15        2.59     -119.77     87.10 o 
   4   3  15       14.61     -210.23    144.26 o 
   5   3  15       38.49     -111.20    144.75 o 
   6   3  15     1610.42     1756.44    325.27 o 
   7   3  15       27.36     -163.11    234.26 o 
   8   3  15        1.33      -83.80    311.59 o 
   9   3  15      638.08      851.86    381.03 o 
  10   3  15     1493.10     2007.46    462.24 o 
  11   3  15       31.46     -488.11    352.95 o 
  12   3  15      241.25      522.80    508.04 o 
 -12   4  15     1211.15     1105.61    414.86 o 
 -11   4  15      180.79       -1.86    347.25 o 
 -10   4  15     1725.68     1684.15    536.95 o 
  -9   4  15     1898.11     1858.67    402.85 o 
  -8   4  15     9871.34     8934.51    548.43 o 
  -7   4  15       95.75      255.37    273.26 o 
  -6   4  15      140.69      405.95    264.83 o 
  -5   4  15     5075.21     5108.76    379.62 o 
  -4   4  15    31482.25    29148.00    694.08 o 
  -3   4  15     4023.43     4384.45    263.92 o 
  -2   4  15    15910.05    15523.44    453.58 o 
  -1   4  15      238.10       85.50     98.28 o 
   0   4  15     3729.62     3844.09    159.53 o 
   1   4  15      885.54      593.78    113.83 o 
   2   4  15    13528.26    14443.73    278.70 o 
   3   4  15        5.85      -78.47     98.12 o 
   4   4  15      388.75      744.28    185.53 o 
   5   4  15      830.89      706.29    195.65 o 
   6   4  15    12734.31    11809.05    437.21 o 
   7   4  15     1357.83     1148.36    468.06 o 
   8   4  15     2589.88     2259.18    445.59 o 
   9   4  15     2163.64     1758.23    453.41 o 
  10   4  15      403.45      555.67    401.02 o 
  11   4  15      216.99     -329.12    350.91 o 
  12   4  15      421.01     -308.35    649.51 o 
 -12   5  15      933.76      502.07    353.35 o 
 -11   5  15       36.43      142.39    310.64 o 
 -10   5  15      131.30     -217.18    271.44 o 
  -9   5  15      141.13     -190.48    273.73 o 
  -8   5  15     3830.26     4295.47    576.31 o 
  -7   5  15      148.17       54.13    345.67 o 
  -6   5  15     3114.02     3584.93    428.04 o 
  -5   5  15      398.16      406.55    203.66 o 
  -4   5  15    20973.01    19479.32    599.96 o 
  -3   5  15     3567.35     3293.64    292.48 o 
  -2   5  15    35283.61    34388.50    731.60 o 
  -1   5  15        2.00      223.60    115.76 o 
   0   5  15      577.18      545.22    115.04 o 
   1   5  15      187.99       74.54    102.97 o 
   2   5  15    82848.77    85917.57   1033.56 o 
   3   5  15     1937.16     2237.99    202.56 o 
   4   5  15    18883.37    19318.75    561.60 o 
   5   5  15      275.78      395.13    191.01 o 
   6   5  15    13532.50    14028.12    498.08 o 
   7   5  15     1154.29     1022.78    397.03 o 
   8   5  15    12193.80    11150.28    625.24 o 
   9   5  15      923.25      850.26    416.15 o 
  10   5  15      377.87      563.43    429.41 o 
  11   5  15       16.02       54.62    386.85 o 
  12   5  15     3259.06     3925.58    619.57 o 
 -12   6  15       25.91     -392.38    308.84 o 
 -11   6  15     2003.02     2417.95    565.24 o 
 -10   6  15      201.15      207.39    309.40 o 
  -9   6  15     3931.03     4218.10    767.60 o 
  -8   6  15      309.99     -348.61    263.21 o 
  -7   6  15     3581.31     3810.34    581.85 o 
  -6   6  15      966.19     1095.23    251.66 o 
  -5   6  15    27943.96    28965.82    732.20 o 
  -4   6  15     1471.45     1481.56    247.37 o 
  -3   6  15      766.56     1242.22    224.97 o 
  -2   6  15     3097.53     3546.38    323.27 o 
  -1   6  15    66154.88    63582.13    832.30 o 
   0   6  15     2075.20     1841.18    144.43 o 
   1   6  15    84579.80    83546.59   1019.96 o 
   2   6  15       10.70       17.82    162.93 o 
   3   6  15    25850.51    25664.59    556.46 o 
   4   6  15     3576.79     3778.49    257.10 o 
   5   6  15    89338.36    87612.70   1510.59 o 
   6   6  15     1271.80     1400.31    288.54 o 
   7   6  15     3318.60     3401.07    506.94 o 
   8   6  15       22.54     -107.95    361.51 o 
   9   6  15    16286.39    17530.79    856.78 o 
  10   6  15      565.04      773.67    773.75 o 
  11   6  15     5016.79     4195.51    595.94 o 
 -12   7  15      803.39      574.00    351.96 o 
 -11   7  15       21.94      -78.88    302.20 o 
 -10   7  15     1190.04     1386.35    564.63 o 
  -9   7  15      192.37     -135.78    300.86 o 
  -8   7  15      316.31      -40.67    275.35 o 
  -7   7  15        0.97     -108.33    238.78 o 
  -6   7  15     8065.06     6762.24    372.35 o 
  -5   7  15      788.69      690.90    313.91 o 
  -4   7  15      719.67      807.68    228.60 o 
  -3   7  15        2.22       93.87    165.56 o 
  -2   7  15    11854.52    11009.14    397.90 o 
  -1   7  15      215.79      -91.33    110.44 o 
   0   7  15     4555.76     3869.67    413.41 o 
   1   7  15       29.81     -148.21    111.69 o 
   2   7  15     1776.56     1871.56    198.43 o 
   3   7  15        0.46      -93.21    138.38 o 
   4   7  15     4520.55     5301.76    433.49 o 
   5   7  15      422.49      572.96    248.19 o 
   6   7  15      561.53      465.28    255.23 o 
   7   7  15        3.11     -409.20    350.38 o 
   8   7  15     5388.26     5916.13    629.54 o 
   9   7  15       38.18     -432.30    288.20 o 
  10   7  15      212.44     -245.84    348.12 o 
  11   7  15       60.55     -716.86    477.90 o 
 -12   8  15      211.30      421.20    435.46 o 
 -11   8  15      395.13      135.31    553.56 o 
 -10   8  15     2220.20     2559.95    645.82 o 
  -9   8  15       51.67     -404.76    269.84 o 
  -8   8  15     2803.36     3273.39   1070.83 o 
  -7   8  15     2948.12     3307.11    777.44 o 
  -6   8  15        5.68       18.28    202.36 o 
  -5   8  15    13802.38    12610.51    482.09 o 
  -4   8  15    10900.23    10193.46    419.56 o 
  -3   8  15     6613.29     6455.13    334.93 o 
  -2   8  15     5231.11     4526.64    285.68 o 
  -1   8  15     8909.44     8735.27    340.24 o 
   0   8  15     1198.14     1289.73    200.61 o 
   1   8  15     2754.34     3114.49    371.80 o 
   2   8  15     1225.65     1224.17    153.10 o 
   3   8  15     6061.59     6252.14    373.88 o 
   4   8  15      517.56      411.96    249.60 o 
   5   8  15    12303.31    12126.15    495.23 o 
   6   8  15        5.09     -191.47    213.00 o 
   7   8  15       83.60       51.11    238.67 o 
   8   8  15     1432.74     1343.02    429.55 o 
   9   8  15     4069.38     4524.26    594.43 o 
  10   8  15      122.62        2.81    450.84 o 
  11   8  15     1784.95     1796.57    501.74 o 
 -12   9  15      681.42     1525.36    663.04 o 
 -11   9  15     1199.28     1238.23    459.98 o 
 -10   9  15       10.70      291.05    359.57 o 
  -9   9  15      250.51      203.07    334.54 o 
  -8   9  15     3599.33     4355.70    542.62 o 
  -7   9  15     7246.68     6493.19    497.24 o 
  -6   9  15     2742.69     3124.45    350.69 o 
  -5   9  15      683.11      656.40    250.89 o 
  -4   9  15     7793.19     8354.81    395.67 o 
  -3   9  15    16707.35    16570.50    530.71 o 
  -2   9  15    13156.27    11936.30    439.55 o 
  -1   9  15    11195.18    10501.22    401.34 o 
   0   9  15      354.52      391.22    166.73 o 
   1   9  15    11102.41    10257.26    355.23 o 
   2   9  15    31398.86    32646.78    784.08 o 
   3   9  15    16628.60    15788.04    550.69 o 
   4   9  15     4919.64     5967.99    641.49 o 
   5   9  15      292.48      255.76    243.65 o 
   6   9  15     4292.06     5184.94    445.88 o 
   7   9  15     9933.09     9559.67    482.01 o 
   8   9  15     3034.78     3489.45    548.34 o 
   9   9  15      827.90      966.83    445.10 o 
  10   9  15      136.99     -203.86    461.30 o 
  11   9  15     1102.55      675.36    457.35 o 
 -11  10  15      176.93      527.06    404.87 o 
 -10  10  15      654.48      331.96    370.50 o 
  -9  10  15     2338.46     3198.86    545.56 o 
  -8  10  15     1421.49     1311.08    405.87 o 
  -7  10  15      131.13      311.62    256.47 o 
  -6  10  15     3256.79     3822.50    393.66 o 
  -5  10  15     3323.33     4077.57    382.16 o 
  -4  10  15        9.34      -61.25    201.52 o 
  -3  10  15     4190.07     5473.61    394.22 o 
  -2  10  15    16732.65    15988.85    518.71 o 
  -1  10  15      115.73      344.74    196.10 o 
   0  10  15     2704.86     2746.43    260.41 o
[truncated: 278,952 more chars]
